# Supplementary material for: 4’-Fluorouridine mitigates lethal infection with pandemic human and highly pathogenic avian influenza viruses
Source: PLoS Pathog. 2023 Apr 17;19(4):e1011342. doi: 10.1371/journal.ppat.1011342 (PMC10138230; doi:10.1371/journal.ppat.1011342)
Supplement: S1 Data — (XLSX) [file ppat.1011342.s016.xlsx]

## Sheet: Figure 1
Figure 1b
conc. 4'-FlU	A/Wisconsin/67/2005 (H3N2)			A/California/07/2009 (H1N1)			A/Netherlands/602/2009 (H1N1)			A/Wyoming/03/2003 (H3N2)			A/duck/Alberta/35/76 (H1N1)			A/swine/Spain/53207/2004 (H1N1)			B/Memphis/20/1996 (Yamagata)			B/Malaysia/2506/2004 (Victoria)
20	63.1	63.1	63.1	63.1	63.1	63.1							63.1	63.1	63.1	63.1	63.1	63.1	63.1	63.1	63.1	63.1	63.1	63.1
6.66667	63.1	63.1	63.1	63.1	63.1	63.1							63.1	63.1	63.1	63.1	200	84.1	63.1	63.1	63.1	63.1	63.1	63.1
2.22222	63.1	63.1	63.1	84.1	63.1	112							63.1	63.1	63.1	841	2000	1500	150	200	266	112	150	200
1	63.1	63.1	63.1	200	112	63.1	63.1	63.1	63.1	63.1	63.1	63.1
0.740741	63.1	63.1	63.1	84.1	112	200							63.1	63.1	63.1	26600	266000	266000	841	1500	1120	631	631	266
0.3	63.1	63.1	63.1	200	266	841	84.1	63.1	63.1	63.1	63.1	63.1
0.246914	200	150	631	355	112	631							355	1500	200	631000	1120000	841000	35500	20000	47300	15000	15000	26600
0.1	84.1	150	150	631	1500	841	112	63.1	84.1	150	63.1	266
0.082305				2660	4730	2660							1500000	63100	200000	1120000	2660000	841000	1500000	2000000	2660000	112000	84100	355000
0.03	355	473	1500	11200	4730	4730	3550	1120	841	1120	631	631	1500000	150000	1120000	1500000	3550000	1120000	11200000	20000000	8410000	1500000	1500000	3550000
0.01	63100	11200	35500	84100	63100	84100	15000	4730	11200	4730	6310	8410
0.001	47300	112000	631000	841000	631000	2000000							2000000	266000	1120000	2000000	3550000	2000000	35500000	47300000	15000000	2000000	2000000	3550000
Figure 1c
	A/California/07/2009 (H1N1)			A/swine/Spain/53207/2004 (H1N1)			B/Memphis/20/1996 (Yamagata)			B/Malaysia/2506/2004 (Victoria)
0	11200	8414	1122	11220.2	8413.95	8413.95	2000	2660	3550	4730	6310	11200
0.03	8410	6309.6	1496.2	8413.95	8413.95	6309.57	841	631	2000	2660	3550	3550
0.08	4730	4731.5	1995.3	1995.26	841.4	2660.73	266	355	473	841	631	841
0.24	631	354.8	149.6	1995.26	354.81	630.96	473	266	355	266	473	200
0.74	266	354.8	149.6	473.15	354.81	149.62	355	266	200	150	266	112
2.2	266	149.6	112.2	199.53	266.07	149.62	150	200	84.1	112	150	63.1
6.7	266	112.2	63.1	149.62	149.62	84.14	112	150	84.1	84.1	63.1	63.1
20	63.1	63.1	63.1	63.1	63.1	63.1	63.1	63.1	63.1	63.1	63.1	63.1
Figure 1e
	4-'FlU-TP			UTP
12G	0.389002	0.905172	1.17392	13.6484	10.1549	8.04167
11A	0.60442	1.19622	1.87472	5.52405	6.60421	3.29167
10A	0.441044	1.04114	0.27411	4.41898	4.45202	2.22466
9A	0.619839	0.746246	1.05145	4.08713	2.08074	1.46737
8U	3.78155	6.25029	4.62975	5.37097	2.88063	3.14501
7C	0.154112	0.705403	0.215889	0.307685	0.214028	0.29043
Figure 1f
concentration (µM)	4'-FlU-TP			UTP
100	29.3013	25.3291	12.9031
33.3333	22.7096	14.8582	8.38978
11.1111	20.5274	19.2914	7.57271
3.7037	14.1802	14.1814	7.60779
1.23457	10.1049	10.0293	4.17393
0.411523	8.21732	8.65935	5.37669
0.05	7.17386	9.62914	2.42199
30				34.6469	35.7216	27.0153
10				35.8336	33.8341	26.4083
3.33333				30.3662	28.8631	25.4834
1.11111				24.2343	23.4462	17.1559
0.37037				15.7912	16.1362	14.84
0.123457				10.3072	10.8265	12.1572
0.05				6.14232	6.12347	8.84229

## Sheet: Figure 2
figure 2a
hours after dosing	C57BL6 GF
0	1	1	1	1	1	1	1	1	1	1
1.5	461.497	1090.81	724.665	930.623	617.872	556.848	823.83	1060.3	1064.11	663.641
3	652.199	896.297	488.196	785.69	541.592	392.845	564.476	694.153	709.409	945.879
12	289.485	374.919	357.756	302.452	244.479	259.735	257.828	325.718	239.902	644.571
figure 2b
Brain	Spleen	Heart	Lung	Kidney	Liver
0	1324.2	919.193	746.533	685.273	1004.03
0	846.816	1255.72	769.428	991.446	2519.2
0	1102.97	1411.48	836.159	1042.58	1162.99
0	1024.93	1040.06	1143.95	1115.9	376.838
0	1323.49	1289	951.887	0	485.488
0	1137.15	1519.96	884.336	432.704	1201.95
0	1048.57	2538.67	1075.36	0	1073.45
0	1104.37	1585.5	1028.08	0	1798.61
0	1112.63	2208.34	570.759	460.17	1098.55
439.926	3092.32	1496.87	811.681	612.92	1466.11
figure 2d
time after infection (d)	vehicle treated	2mg/kg BW	0.4mg/kg BW	0.08mg/kg BW
4.5	1
4.5	1
4.5	1
4.5	1
4.5	1
5				1
5				1
5				1
5				1
5				1
6.5			1
6.5			1
7			1
7			1
7			1
14		0
14		0
14		0
14		0
14		0
figure 2f
time after infection (d)	vehicle treated	24h p.I.	36h p.I.	48h p.I.	60h p.I.	72h p.I.
4.5	1
4.5	1
4.5	1
4.5	1
4.5	1
8						1
14		0	0	0	0
14		0	0	0	0	0
14		0	0	0	0	0
14		0	0	0	0	0
14		0	0	0	0	0
figure 2g
vehicle treated	24h p.I.	36h p.I.	48h p.I.	60h p.I.	72h p.I.
1820000	1290	5780	13200	149000	569000
2410000	1060	4490	30100	107000	571000
1120000	709	8630	48400	253000	227000
2520000	555	7390	66400	383000	892000
1210000	690	9770	36200	518000	409000
figure 2h
Vehicle 4.5 dpi	D4.5	D7	D9
1450000	4380	100	100
	4280	100	100
746000	3840	100	100
	3950	100	100
2870000	4810	100	100
figure 2j
vehicle treated	vehicle treated	1 dose	2 doses	3 doses
753000	68000	11000	2840	2840
405000	78100	23400	1200	1200
532000	65600	22500	5480	5480
758000	52700	25600	4520	4520
289000	92200	16600	1750	1750
figure 2k
time after infection (d)	vehicle treated	1 dose	2 doses	3 doses
4.5	1
4.5	1
4.5	1
4.5	1
4.5	1
6		1
6		1
7		1
7			1
14		0	0	0
14		0	0	0
14			0	0
14			0	0
14				0

## Sheet: Figure 3
figure 3b
	4'-FlU (2 mg/kg) 24h 1 dose			4'-FlU (2 mg/kg) 24h 2 doses			4'-FlU (0.5 mg/kg) 24h 2 doses			vehicle
0.5	266	150	473	150	266	473	266	3550	2000	355	841	266
1	355000	631000	112000	112000	200000	112000	200000	473000	266000	266000	631000	266000
1.5	15000	11200	26600	26600	35500	35500	150000	84100	200000	3550000	2000000	11200000
2	2000	4730	1120	1500	266	1120	63100	63100	26600	3550000	2000000	15000000
2.5	35500	6310	355	112	473	841	63100	47300	20000	1500000	1120000	20000000
3	631000	266000	26600	63.1	63.1	63.1	20000	63100	26600	631000	631000	473000
3.5	473000	631000	266000	63.1	63.1	63.1	6310	6310	4730	26600	63100	63100
figure 3c
4'-FlU (2 mg/kg) 24h 1 dose	4'-FlU (2 mg/kg) 24h 2 doses	4'-FlU (0.5 mg/kg) 24h 2 doses	vehicle
37400000	60500	499000	24700000
15800000	158000	4830000	111000000
24300000	234000	6240000	10800000
figure 3d
lung titer
4'-FlU (2 mg/kg) 24h 1 dose	4'-FlU (2 mg/kg) 24h 2 doses	4'-FlU (0.5 mg/kg) 24h 2 doses	vehicle
63.1	63.1	24700	3280
63.1	63.1	6060	32000
63.1	63.1	3380	66300
Trachea titer
4'-FlU (2 mg/kg) 24h 1 dose	4'-FlU (2 mg/kg) 24h 2 doses	4'-FlU (0.5 mg/kg) 24h 2 doses	vehicle
63.1	63.1	63.1	13600
63.1	63.1	63.1	315000
63.1	63.1	63.1	86300
BALF titer
4'-FlU (2 mg/kg) 24h 1 dose	4'-FlU (2 mg/kg) 24h 2 doses	4'-FlU (0.5 mg/kg) 24h 2 doses	vehicle
200	63.1	266	47300
266	63.1	84.1	15000
200	63.1	84.1	35500
figure 3f
	vehicle source			vehicle contact			treated source (12hpi)			treated contact (12hpi)					vehicle source			vehicle contact			treated source (24hpi)			treated contact (24hpi)
0	63	63	63				63	63	63					0	63	63	63				63	63	63
0.5	26600	63100	63100				63100	35500	11200					0.5	20000	6310	15000				26600	6310	11200
1	63100000	63100000	63100000				47300	11200	6310					1	4730000	1500000	1500000				8410000	2000000	2000000
1.5	63100000	63100000	63100000				26600	6310	631					1.5	11200000	15000000	35500000				1500000	6310000	2000000
2	4730000	26600000	20000000				1120	150	112					2	8410000	8410000	11200000				84100	150000	84100
2.5	63100	112000	35500	63	63	63	355	63.1	63.1	63	63	63		2.5	20000000	26600000	15000000	63	63	63	84100	84100	35500	63	63	63
3	8410	35500	26600	63.1	63.1	112	150	63.1	63.1	63.1	63.1	63.1		3	200000	355000	631000	841	2660	631	1500	841	841	150	112	84.1
3.5	8410	8410	2660	2000	841	1120	63.1	63.1	63.1	63.1	63.1	63.1		3.5	355000	1120000	841000	26600	2000000	84100	631	841	84.1	631	841	63.1
4	473000	20000	1500000	11200000	63100	2000	63.1	63.1	63.1	63.1	63.1	63.1		4	473000	4730000	1500000	4730000	47300000	47300000	84.1	84.1	63.1	2000	1120	63.1
5				20000000	35500000	63100000				63.1	63.1	63.1		5				63100000	6310000	63100000				150000	841000	63.1
6				1120000	11200000	8410000				63.1	63.1	63.1		6				200000	112000	2000000				11200	6310	63.1
7				20000	841000	473000				63.1	63.1	63.1		7				1500000	11200000	2660000				112000	112000	3550
8				11200	200000	47300				63.1	63.1	63.1		8				631000	2000000	2660000				631000	200000	841000
9				2000	15000	1120				63.1	63.1	63.1		9				2000	473000	1500				473000	112000	3550000
10				473	2000	266				63.1	63.1	63.1		10				3550		266				11200	6310	473000
														11				3550		63.1				473	200	26600
														12				473		63.1				200	63.1	841
														13				355		63.1				112	63.1	200
														14				150		63.1				84.1	63.1	112
figure 3g
vehicle source (D4)	12hpi treated source (D4)		vehicle source (D4)	24hpi treated source (D4)
18300000	19000		108000000	44900
61200000	94.9		60200000	18900
3470000	995		56900000	14700
figure 3h
Lung Titers			Lung Titers
vehicle source (D4)	12hpi treated source (D4)		vehicle source (D4)	24hpi treated source (D4)
27700	127		105000	136
11700	95.3		544000	99.7
2450	80		118000	113
Trachea Titers			Trachea Titers
vehicle source (D4)	12hpi treated source (D4)		vehicle source (D4)	24hpi treated source (D4)
1110	165		13100	224
18500	116		122000	130
21200	123		28200	160

## Sheet: Figure 4
figure 4b
	Mock-Treatment						Virus-Treatment						Virus-Vehicle
0	55.5	66.5	60.8				55.5	66.5	60.8				55.5	66.5	60.8
2	74.4	60.4	81.2				6300	6550	3150				174000	115000	223000
3	48.5	48.7	56.9				5570	1900	2790				486000	363000	308000
4	48.5	56.1	50.1				5420	1280	2190				547000	620000	617000
6	71.3	59.6	64.1	56.7	55.3	56.6	441	409	594	228	283	261
8				59.2	69.6	55.2				56.2	64	50.4
10				66.8	54.5	49.9				48.1	47.3	44.1
figure 4c
time after infection (d)	Mock-Treated						Virus-Treated						Virus-Vehicle
0	0	0	0				0	0	0				0	0	0
2	0.081	-0.023	-0.448				0.163	4.622	35.395				137.477	159.576	114.384
3	-0.128	-0.122	-0.442				0.326	59.965	44.657				242.302	281.953	249.669
4	1.25	0.61	1				0.483	0.035	2.453				301.198	221.128	216.901
6	0.314	0.488	0.273	-0.19	0.13	0.54	16.669	24.442	16.047	35.41	63.11	16.01
8				1.83	0	1.42				0.39	0.56	1.82
10				0.83	-0.1	-0.1				1.32	-0.39	0.35
figure 4d
time after infection (d)	Mock-Treated						Virus-Treated						Virus-Vehicle
0	0	0	0				0	0	0				0	0	0
2	-0.421	0.124	-0.56				-0.398	1.479	4.143				14.104	25.004	17.683
3	-0.456	-0.444	-0.583				-0.189	4.653	1.282				6.413	17.498	34.282
4	-0.351	-0.537	-0.293				0.135	-0.293	-0.351				3.819	1.629	7.988
6	-0.282	-0.073	-0.328	-0.06	0.31	0.45	0.228	2.058	0.367	2.15	2.77	1.52
8				1.66	0.55	1.76				0.6	0.55	1.37
10				0.89	-0.15	-0.01				0.84	-0.27	-0.03
figure 4f
	Mock-Treated	Vehicle-treated	4'-FlU-infected
overall clinical score	0.166667	1.83333	0.5
overall clinical score	0.166667	2.33333	0.666667
overall clinical score	0	2.16667	1.33333
overall clinical score	0	2.16667
overall clinical score	0	2.16667
overall clinical score	0	1.83333
overall clinical score		2.16667
overall clinical score		2
overall clinical score		2.33333

## Sheet: Figure 5
figure 5b
RAG1 KO					IFNar KO
time after infection (d)	Vehicle	2mg/kg BW	10mg/kg BW		time after infection (d)	Vehicle	2mg/kg BW	10mg/kg BW
3.5	1				4.5	1
3.5	1				4.5	1
3.5	1				4.5	1
4	1				4.5	1
4	1				4.5	1
4	1				14		0	0
4	1				14		0	0
4	1				14		0	0
4	1				14		0	0
4	1				14		0	0
14		0	0
14		0	0
14		0	0
14		0	0
14		0	0
figure 5c
RAG1 KO				IFNar KO
Vehicle	2mg/kg BW	10mg/kg BW		Vehicle	2mg/kg BW	10mg/kg BW
1300000	5310	380		3010000	12900	1100
1470000	3890	568		2040000	8180	709
4170000	3780	1230		4620000	8700	494
2050000	2780	729		1920000	8270	1040
760000	4710	630		2770000	5120	691
figure 5d
	H5N1				H7N9				H1N1
20	-0.28627	-0.24233	-0.12342	0.300484	-0.44569	-0.32998	-0.05571	0.509969	-0.80396	-0.56575	-0.29181	0.69081	-0.47066	-0.47066	-0.43032	-0.26895
6.66667	-0.00452	0.166074	0.284975	0.789012	-0.2657	-0.13285	0.004285	0.805665	-0.65508	-0.42878	-0.01191	0.91711	-0.40342	-0.38997	-0.30929	0.040342
2.22222	17.231	16.5305	12.8756	15.6077	16.3576	19.0446	20.8359	11.185	25.3158	8.30759	7.08676	15.2812	2.25916	1.61369	1.022	0.685818
0.740741	41.8564	40.6157	37.439	34.2131	39.5462	52.9039	48.1385	62.3791	48.589	43.3603	45.3136	42.2049	25.0122	22.1882	16.5941	16.6075
0.246914	70.478	73.1326	68.6531	70.6072	71.7514	60.8106	67.9244	78.8095	102.323	111.268	104.58	115.615	53.8434	62.8263	40.517	53.1442
0.082305	68.6557	85.002	87.4757	89.4323	86.6647	85.6877	89.2789	104.265	96.106	117.956	92.2887	73.6785	92.0879	96.0414	86.5879	91.1735
0.027435	97.7322	88.7344	102.842	90.9031	112.185	90.8131	100.575	87.1876	110.327	126.299	68.5391	123.869	95.88	102.402	101.42	113.537
0.009145	132.066	81.0524	108.666	98.0036	92.9858	113.042	103.219	99.9925	108.445	85.8332	82.8913	93.7954	96.3911	95.7187	98.5292	96.1221
figure 5f
	Vehicle																				12hpi																				24hpi
0	100	100	100	100	100	100	100	100	100	100	100	100	100	100	100	100	100	100	100	100	100	100	100	100	100	100	100	100	100	100											100	100	100	100	100	100	100	100	100
1	94.97	100	89.01	97.85	100	95.98	97.75	96.95	97.73	97.37	96.07	97.27	97.37	98.96	96.3	98.53	97.25	100	97.86	98.17	97.63	94.61	94.57	99.53	99.49	95.32	95.14	99.48	94.76	95.63											100.6	101.5	100	97.55	97.01	101.1	99.42	97.77	97.37
2	93.3	96.88	85.71	96.24	96.26	89.66	97.19	97.46	98.86	95.79	94.38	93.99	98.42	97.41	100	97.06	90.66	98.33	97.33	96.8	96.68	94.12	94.02	99.07	100.5	90.06	94.05	100.5	94.76	95.15											102.3	99.01	99.49	99.39	96.52	94.38	95.38	97.21	100
3	96.09	97.4	90.66	98.92	97.33	89.66	99.44	100	100.6	96.32	92.13	93.44	100	96.37	98.94	98.04	87.36	97.78	99.47	101.8	96.68	97.06	95.65	100.5	103.1	90.06	93.51	101	96.86	95.63											103.4	101	100	95.09	99.5	92.13	97.69	98.32	100.5
4	96.09	95.31	94.51	95.7	94.12	91.38	97.19	95.43	100	96.84	92.13	87.43	96.32	93.26	97.35	97.55	82.97	96.67	100	98.63	97.16	97.55	95.65	100	103.1	92.4	95.14	100	96.86	96.12											108	98.03	97.97	91.41	97.01	95.51	89.6	96.09	97.37
5	94.97	96.88	95.6	96.77	91.44	93.1	88.2	94.92	98.86	86.84	88.2	89.07	95.26	93.78	96.3	97.55	80.77	90.56	100	91.78	98.1	97.55	94.02	100	103.6	93.57	94.59	100.5	97.38	95.15											103.4	98.52	99.49	86.5	98.01	95.51	95.95	94.41	95.26
6	92.74	95.83	93.96	94.62	88.24	96.55	78.65	94.42	97.73	80.53	91.57	87.98	87.37	94.3	97.35	96.08	84.62	82.78	101.1	82.19	96.21	97.55	95.11	99.07	101	94.15	96.22	101	96.86	93.69											102.9	97.04	97.97	82.82	95.52	97.19	94.8	93.85	95.79
7	88.83	91.67	95.05	89.25	83.42	93.68		89.34	92.05		94.38	87.43	81.58	88.6	89.95	98.04	90.66		102.1	77.63	97.16	97.55	94.02	96.73	101.5	91.81	97.84	102.1	97.91	96.12											103.4	97.54	97.46	85.28	96.52	98.88	94.8	93.3	96.32
8	83.7989	80.2083	82.4176	82.2581	77.5401	82.7586		81.2183			88.764	78.1421	75.2632	80.3109	82.0106	95.098	89.5604		100.535		95.2607	95.5882	92.9348	97.6636	97.4359	88.8889	94.5946	98.9583	96.3351	92.7184											101.149	96.5517	94.9239	80.3681	93.5323	97.191	96.5318	93.2961	94.7368
9	77.6536	79.1667	75.8242	74.1936		74.7126					83.1461			75.1295	75.1323	87.7451	86.2637		95.1872		96.6825	95.5882	96.1957	95.3271	99.4872	92.9825	98.3784	97.9167	97.9058	94.6602											101.149	96.0591	95.4315	82.8221	93.0348	98.3146	98.2659	95.5307	97.3684
10																81.8627	86.2637		94.6524		97.6303	94.1176	95.1087	95.3271	98.4615	94.152	96.2162	99.4792	97.9058	93.6893											101.149	94.5813	96.9543	83.4356	93.4328	97.191	102.89	96.0894	95.2632
11																75.4902			96.2567		97.1564	95.098	97.2826	97.1963	97.9487	95.3216	98.9189	97.9167	96.8586	92.233											101.149	96.5517	96.9543	87.1166	93.0348	98.3146	94.2197	97.2067	96.8421
12																			98.3957		95.2607	93.6275	97.2826	95.3271	97.9487	95.9064	97.8378	99.4792	97.3822	93.2039											101.149	97.0443	95.4315	87.1166	92.5373	97.7528	101.156	96.648	96.3158
13																			100.535		97.6303	96.5686	100	96.729	98.9744	95.9064	98.9189	98.9583	98.4293	94.1748											101.149	96.0591	97.4619	91.411	95.0249	98.8764	99.422	98.8827	97.8947
14																			100		100.474	99.0196	102.717	100.935	100	98.2456	101.622	98.9583	100.524	95.6311											102.874	98.5222	99.4924	97.546	96.0199	99.4382	97.6879	99.4413	100
figure 5g
	Vehicle	12hpi	24hpi
9	1
9	1
9	1
9	1
8	1
9	1
6	1
8	1
7	1
6	1
9	1
8	1
8	1
9	1
9	1
11	1
10	1
6	1
14	0	0	0
7	1
14		0	0
14		0	0
14		0	0
14		0	0
figure 5h
Vehicle	12hpi	24hpi
28000	60	60
187000	60	60
21300	60	80
42000	60	60
44700	60	107
41300
200000
48700
17300
[truncated: 1 more columns]

## Sheet: Figure 6
figure 6b
time post infection (d)	prophylactic treatment group	24h p.I. treatment group	48h p.I. treatment group	vehicle treatment group
9				1
9				1
9				1
9				1
9				1
14	0	0	0
14	0	0	0
14	0	0	0
14	0	0	0
14	0	0	0
figure 6c
weeks	Prophylactic treatment group					24h p.I. treated mice					48h p.I. treated mice
0	39	39	39	39	39	39	39	39	39	39	39	39	39	39	39
4	40	39	39	40	160	640	320	640	2560	640	2560	640	1280	2560	1280
8	40	40	39	40	40	320	160	160	160	640	320	640	1280	2560	640
12	2560	640		1280	1280	2560	640	2560	640	2560	5120	2560	10240	20480	10240
figure 6d
time post infection (d)	prophylactic treatment group	24h p.I. treatment group	48h p.I. treatment group	vehicle treatment group
7	1
8				1
8				1
9				1
9				1
9				1
14	0	0	0
14	0	0	0
14	0	0	0
14	0	0	0
14		0	0

## Sheet: S1
supplement figure S1a
	F1						F2						F3						F4						F5						M2						M3						M4						M5
4	0.01	0.05	0.18	0.33	0.07	0	0	0	0	0	0	0	0	0	0	0	0	0	0	0	0	0	0	0	0	0	0	0	0	0	4.44	5.62	4.68	4.38	4.04	4.05	4.71	4.74	4.64	5.45	4.54	4.62	2.02	1.96	1.96	1.44	1.44	2.07	2.3
1.333	0.33	0.43	0.61	1.08	0.52	0.51	0.06	0	0	0.15	0.05	0.11	0.27	0.11	0.02	0.19	0.13	0.3	0	0.05	0.05	0.01	0	0.08	0	0	0.01	0.23	0	0	5.52	5.88	6.34	5.57	5.78	5.66	5.98	6.49	5.86	6.72	7.55	6.99	3.66	3.83	3.63	3.11	3.14	3.21	4.23
0.444	1.28	1.37	1.41	1.94	1.35	1.23	0.72	0.73	0.58	0.82	0.87	0.6	2.1	0.62	1.78	1.28	1.5	1.62	4	0.65	1.06	0.74	0.7	1.05	0.79	0.75	0.97	0.89	0.41	0.64	8.64	7.89	7.92	9.39	8.42	7.55	9.29	8.36	15.14	11.14	9.5	9.72	5.74	6.88	6.24	6.56	6.76	5.02	6.84
0.148	3.59	3.37	3.69	4.56	3.77	3.36	2.36	2.08	1.91	2.64	2.81	2.58	13.39	11.93	8.27	7.94	9.36	10.55	5.17	4.92	5.55	5.29	5.35	4.92	4.16	4.34	5.36	9.26	4.99	4.71	13.12	19.01	13.04	14.66	24.94	18.01	13.69	18.97	12.46	16.87	15.62	17.94	16.5	21.76	16.96	17.93	13.71	16.16	22.95
0.049	12.59	13.6	12.76	11.46	14.36	12.04	8.97	10.27	8.71	11.37	11.97	12.59	32.55	34.39	32.47	27.01	27.85	37.14	19.63	23.69	24.91	24.43	17.96	21.36	19.18	20.36	22.51	21.95	22.69	20.23	40.75	40.87	32.59	69.1	63.44	45.25	35.19	29.01	25.5	41.73	45.25	28.11	47.36	53.78	24.87	32.05	27.42	23.13	53.56
0.016	36.38	45.14	38.46	30.52	37.87	35.58	32.89	31.19	30.95	39.79	39.55	29.62	46.08	66.2	44.77	46.67	49.84	53.95	39.94	47.83	46.08	44.36	46.37	39.76	35.78	46.24	45.31	52.73	41.77	46.02	82.71	48.27	48.65	75.06	102.23	71.63	48.69	71.66	50.92	46.93	80.98	91.24	67.84	82.54	60.66	73.05	79.05	46.33	70.25
0.005	68.75	65.46	61	62.94	62.05	60.17	65.29	55.51	56.02	61.16	55.78	65.56	58.04	64.08	66.06	54.54	67.64	74.43	40.07	53.01	54.24	60.84	58.12	63.89	49.58	57.91	56.3	49.41	49	62.52	68.99	81.21	62.72	107.91	95.8	84.62	68.75	75.87	45.16	55.6	50.63	59.97	77.39	97.94	84.94	62.46	85.59	55.57	85.68
0.002	82.65	81.07	81.99	71.93	76.8	78.97	73.21	69.38	67.5	71.44	70.39	60.77	61.79	84.96	74.77	60.09	62.73	70.01	69.44	79.72	81.07	62.17	58.2	64.59	74.44	77.09	64.83	66.92	76.95	74.81	78.44	96.38	83.66	115.77	88.99	91.59	97.74	83.23	81.71	75.75	73.48	77.92	72.14	95.81	121.04	109.36	82.02	112.78	63.94
supplement figure S1b
conc. 4'-FlU	CA/09
0.5	63.1	63.1	63.1
0.1	63.1	112	63.1
0.02	200000	35500	112000
0.004	473000	631000	473000
0.0001	631000	11200000	8410000
supplement figure S1c
days post infection	0.5 uM			0.1 uM			0.02 uM			0.004 uM			DMSO
0	1120	900	970	940	900	890	810	910	1150	830	830	1140	950	880	890
1	1300	1450	1600	1000	950	1080	1100	1130	1250	1070	1100	1030	900	1000	1250
2	1600	1400	1800	1200	1150	1100	1040	1080	1050	1100	850	1050	1040	930	1030
3	1350	1200	1540	1100	1050	980	1000	1020	890	1020	700	910	900	750	890
[truncated: 11 more columns]

## Sheet: S3
supplement figure S3a
	vehicle treated					2mg/kg BW 4'-FlU starting 0h p.I.					0.4mg/kg BW 4'-FlU starting 0h p.I.					0.08mg/kg BW4'-FlU starting 0h p.I.					mock infected
0	100	100	100	100	100	100	100	100	100	100	100	100	100	100	100	100	100	100	100	100	100	100	100
0.5	96.7	95.8	97.7	100	97.6	97.4	98.4	97.5	97.7	96.7	96.5	98	97.5	98	96.4	97	97.2	95.2	97.4	97.5	98.5	97.7	97.2
1	99	98.6	98.6	99.1	96.6	99	99	99	99.1	99.5	97.5	98.5	98	99.5	96.9	98.5	99.1	98.4	97.9	99	97.6	101.4	99.1
1.5	95.2	97.7	97.2	98.2	97.6	96.4	96.9	96.5	97.2	95.7	95.5	96.9	95.9	97	95.9	96	96.2	94.1	94.8	96.5	97.1	100	98.6
2	93.8	96.3	96.8	96.3	96.2	95.4	98.4	99	95.4	94.8	94.5	96.4	96.4	97	93.8	94.9	95.3	94.1	89.7	96.5	99	100.9	100.5
2.5	92.9	95.3	89.9	94.5	93.8	95.4	96.9	98	96.3	95.3	92.5	95.4	94.4	96.5	93.3	93.9	94.3	93.6	87.6	95.5	98.1	100	99.5
3	89	89.3	86.2	89.4	91.3	95.9	96.9	99	100	99.5	92	94.9	95.9	97.5	92.2	86.4	88.7	86.6	82.5	88.1	98.1	99.5	99.5
3.5	88.1	87.9	84.8	87.6	88	93.8	102.6	100	100	99.1	90.5	92.9	93.4	94.5	90.7	84.8	87.3	85.6	81.4	86.6	98.5	100	99.1
4	82.9	82.8	80.6	83.5	83.2	94.3	106.2	102.5	100.5	97.2	89.6	90.8	92.4	94	88.1	82.3	83	82.4	80.9	81.7	98.1	102.3	99.1
4.5	79.5		79.3		80.8	92.8	105.2	101.5	99.5	96.7	88.6	89.8	91.4	92	86	80.8	81.6	81.3	79.9	80.7	98.5	101.4	98.6
5						101.5	105.7	104.5	100	100.9	84.1	87.2	89.8	91	84.5	77.3	78.3	77	78.4	79.2	100	106	100.5
5.5						99.5	103.6	101	98.6	97.2	82.6	85.2	87.8	89.1	82.4						99	103.7	98.2
6						103.6	108.8	106.9	101.4	100.5	81.1	83.2	84.3	86.1	80.8						100.5	107.9	103.7
6.5						99.5	103.1	103.5	100.5	98.6	79.6	81.6	83.2	83.6	78.2						99.5	105.6	103.2
7						100.5	105.7	102.5	98.6	97.6		78.1	79.2	79.6							99	106.5	101.8
7.5						98.5	102.6	101.5	98.1	96.7											100	107	103.7
8						101.5	104.1	100.5	100.5	98.1											101.9	107.9	105.1
9						102.6	104.1	99.5	99.5	98.1											101.5	107.4	103.7
10						102.6	104.7	102.5	100.5	99.1											100	106.5	103.7
11						103.1	104.1	103.5	100.9	99.1											101	103.7	102.8
12						105.2	108.3	104.5	100.5	99.5											101.5	105.1	105.1
13						104.6	105.2	104.5	101.9	100.9											101.5	103.7	105.1
14						105.7	106.2	106.4	100.9	100.9											102.4	104.2	105.5
supplement figure S3b
	vehicle treated					2mg/kg BW 4'-FlU starting 0h p.I.					0.4mg/kg BW 4'-FlU starting 0h p.I.					0.08mg/kg BW4'-FlU starting 0h p.I.					mock infected
0	37.9	38.2	38.2	37.7	38.4	37.1	37.4	37.2	37.5	37.7	37.5	37.4	37.6	37.7	38	38	38	37.8	38	38	37.6	38.5	37.8
1	37.3	37.1	38	37.5	37.6	36.8	36.3	36.7	37.1	36.2	36.6	36.8	36.4	37.3	37.5	37.5	38	37.8	37.6	38.1	37.6	37.7	37.6
2	37.5	37.1	35.3	36.8	38.1	37.4	36	38.5	38.3	36	38.7	37.9	37.5	38	38.4	37.9	38.7	37.7	37.9	38.5	38.5	38.7	38.7
3	35.7		34	32.5	37.9	36.6	36	37	36.4	34.5	37.2	38.1	37.9	37.5	37.9	38.1	38.5	36.3	37.4	38.5	37.9	38.3	37.8
4	34.1		32.1		36	34.2	32.1	36	35.4	32	36.5	37	36.4	36.1	36	38	37.9	37	37.5	38.1	38	38	37.9
5						31.8		34.1	32.9		36.4	37.1	36.2	36	36.4	37.5	37.8	37.6	37.4	38	36.9	37.4	37.8
6											35	36.1	35.6	35.7	34.9	37.8	37.9	38	37.7	37.6	37.3	37.5	37.4
7												33.8	34.2	32.9		38	37.1	38.1	37.4	37.8	38	37.6	37.3
8																37.5	37.4	38	38	37.4	37.8	38	37.4
9																37.5	37.5	37.9	38	36.9	37.4	37.8	38
10																37.6	38	37.6	37.4	37.1	37.6	37.8	38
11																38	37.4	37.3	37.5	37.3	37.5	37.8	38
12																37.6	37.5	37.6	37.1	37.9	37.2	37.6	37.8
13																37.7	37.1	37.6	37	38	37.8	37.6	38
14																37.5	37.6	37.5	37.4	37.2	37.6	37.4	37.5
supplement figure S3c
	vehicle treated					2mg/kg BW 4'-FlU starting 24h p.I.					2mg/kg BW 4'-FlU starting 36h p.I.					2mg/kg BW 4'-FlU starting 48h p.I.					2mg/kg BW 4'-FlU starting 60h p.I.					2mg/kg BW 4'-FlU starting 72h p.I.
0	100	100	100	100	100	100	100	100	100	100	100	100	100	100	100	100	100	100	100	100	100	100	100	100	100	100	100	100	100	100
0.5	99	99	98.6	99	99.1	98.1	98.2	99.1	99.1	98.6	98.3	98.2	98.4	98.5	98.6	98.7	99.1	99.5	97.7	99.1	98.7	99.1	99.5	97.7	99.1	98.2	98.6	98.5	99.1	98.6
1	99.5	99.5	97.2	99.5	99.5	98.6	97.8	99.1	100.9	98.6	98.7	99.1	98	98.5	99.1	96.5	99.1	99	97.7	98.6	96.5	99.1	99	97.7	98.6	97.3	98.6	98.5	99.1	94.8
1.5	99	97.6	95.4	99.5	99.1	97.1	96.9	97.7	100	96.2	96.6	98.2	96.8	96.6	97.7	95.2	96.8	97.6	96.3	97.2	95.2	96.8	97.6	96.3	97.2	95.9	97.7	97.1	97.7	93.9
2	98.1	95.6	94.9	96	96.2	96.6	96	95.4	99.1	94.8	96.2	97.3	96.8	98.5	97.2	93.9	97.3	98.1	96.3	96.2	93.9	97.3	98.1	96.3	96.2	95.9	96.7	97.1	97.2	93.9
2.5	96.6	94.6	94	94.5	94.8	96.1	94.3	94	98.6	93.8	95.3	96	96	98	96.3	92.1	95	96.2	95.4	95.3	92.1	95	96.2	95.4	95.3	95.4	96.3	96.1	95.4	92.5
3	89.4	88.8	87	88.6	88.7	89.4	88.1	88.9	93.4	92.4	93.6	90.6	90.9	90.1	88.4	89.5	91.9	94.7	93.1	91.9	89.5	91.9	94.7	93.1	91.9	93.2	89.3	93.2	91.7	93.4
3.5	87.9	87.8	84.7	86.6	86.8	88.4	87.2	88	92	91.5	92.7	89.3	90.1	88.7	88	89.1	90.5	93.8	91.7	90.5	89.1	90.5	93.8	91.7	90.5	91.8	88.4	92.2	90.3	92
4	84.5	83.9	82.4	82.6	83	86.5	85.5	87.5	88.7	86.7	90.2	84.4	87	86.2	85.6	86.5	85.1	87.5	85.3	86.3	86.5	85.1	87.5	85.3	86.3	86.8	85.1	93.2	84.3	85.9
4.5	80.7	79	78.7	80.1	80.7	83.6	84.1	86.1	87.3	85.3	88.5	82.6	85.4	84.7	84.3	85.6	83.8	86.5	83.9	85.3	85.6	83.8	86.5	83.9	85.3	84.9	83.7	92.2	82.9	84.5
5						84.5	85.9	88	90.1	86.7	87.6	81.7	82.2	83.3	81.9	83	82.4	84.6	81.7	82	83	82.4	84.6	81.7	82	83.6	84.7	91.3	81.5	82.6
5.5						84.1	85	87	88.2	86.7	86.8	80.8	81.4	82.3	81	81.7	80.6	83.2	80.7	81	81.7	80.6	83.2	80.7	81	82.2	83.3	87.4	80.1	81.2
6						87	85.9	89.4	90.1	88.2	84.6	81.3	81	81.3	80.1	81.2	80.2	82.7	80.3	80.6	81.2	80.2	82.7	80.3	80.6	81.7	82.3	87.9	80.1	80.8
6.5						88.4	86.3	90.3	91.5	90	83.8	80.4	80.6	80.8	80.1	80.8	80.2	82.2	81.7	80.1	80.8	80.2	82.2	81.7	80.1	80.8	81.4	85.4	80.6	80.8
7						90.3	88.1	92.6	94.3	92.9	83.8	82.1	81.8	83.7	81.9	83	81.1	83.2	82.6	81	83	81.1	83.2	82.6	81	80.4	82.3	85	81	81.2
7.5						90.8	88.5	93.5	94.8	93.4	83.3	81.7	83	83.7	81.5	82.1	80.2	82.7	83.5	82	82.1	80.2	82.7	83.5	82	79.9	81.9	84.5	80.6	80.3
8						94.2	89.4	94.9	94.8	94.8	84.2	84.4	85	88.7	83.3	83.8	83.3	84.6	84.9	83.9	83.8	83.3	84.6	84.9	83.9	77.6	83.7	82.5	80.1	80.3
9						96.6	91.2	96.8	98.1	96.7	87.2	89.3	88.9	93.6	88	86	86.9	88.5	85.8	87.7	86	86.9	88.5	85.8	87.7		87	85.4	80.6	80.8
10						100	95.2	98.6	99.5	99.1	89.7	92.4	90.9	97.5	92.1	89.1	90.5	91.8	89.9	91	89.1	90.5	91.8	89.9	91		90.7	88.8	82.9	83.6
11						101	96.9	99.5	102.4	101.9	92.3	95.1	92.9	101.5	94.9	91.7	93.7	94.7	92.2	94.3	91.7	93.7	94.7	92.2	94.3		93.5	92.2	86.1	86.9
12						102.4	99.1	101.9	104.2	104.3	94	97.3	94.9	102.5	97.2	93.9	95.9	97.1	94	96.7	93.9	95.9	97.1	94	96.7		95.8	95.1	88	89.2
13						103.9	100	103.2	106.1	105.7	95.3	98.2	96	104.9	99.1	95.6	97.3	100	95.4	98.6	95.6	97.3	100	95.4	98.6		97.7	97.1	90.7	92
14						106.3	101.3	104.2	107.5	107.1	97	100.4	97.2	105.9	100.9	97.4	99.1	101.4	97.2	100	97.4	99.1	101.4	97.2	100		100	99.5	93.5	94.8
supplement figure S3d
	vehicle treated					2mg/kg BW 4'-FlU starting 24h p.I.					2mg/kg BW 4'-FlU starting 36h p.I.					2mg/kg BW 4'-FlU starting 48h p.I.					2mg/kg BW 4'-FlU starting 60h p.I.					2mg/kg BW 4'-FlU starting 72h p.I.
0	37.8	37.2	37.9	38	37	37.2	37.5	37.4	37.8	38	37.8	37.7	37.6	37.1	37.3	37.5	37.6	37.5	37.6	37.7	37.1	37.3	37.2	37.8	38	38	38.1	37.9	37.1	37.3
1	37.5	37.6	37.4	37.6	37.5	37.3	37.5	37.6	37.9	38	37.5	37.6	37.4	37.6	37.4	37.4	37.6	37.6	37.4	37.6	37.3	37.6	37.5	37.9	38	37.5	37.6	37.4	37.8	37.9
2	36.9	36.7	36.8	36.5	36.9	37.5	37.4	37.6	37.4	37.9	37.1	37.6	37.6	37.5	37.8	37.6	37.5	37.8	38	37.9	38	38	38.1	37.4	37.1	37.6	37.4	37.9	37.4	37.2
3	36.1	35.9	35.4	35.6	35.9	37.4	37.6	37.2	37.3	37.1	37.4	37.1	37.2	37.2	37.1	37.5	37.1	37	37.1	36.8	36.8	36.6	37	36.8	37	36.1	36.5	36.7	36.4	36.3
4	34.2	32.5	32.9	33.4	34	37.1	37.5	37.4	37	36.4	36.8	36.9	36.7	36.9	37	36.5	36.8	36.4	36.4	36.3	36.2	36.1	36.6	36.4	36.3	35.8	35.9	35.7	36	35.9
5						36.9	37	37	36.8	36.5	36.5	36.4	36.2	36.1	36.7	36.1	36.2	36.1	35.9	35.8	35.4	35.6	35.6	35.8	36	35.2	35.4	35.6	35.8	35.7
6						37.4	37.5	37.2	37.1	37.5	36.5	36.4	36.8	36.4	36.2	35.9	36.4	35.9	36.1	36.2	35.4	35.2	35.1	35.2	35.4	35.1	34.9	35.2	35.6	34.8
7						37.5	37.6	37.4	37.5	37.6	37.1	37.2	36.9	36.8	37.1	36.1	36.2	36.3	36.2	36.1	35.8	35.9	35.7	36.1	36	35.4	35.6	35.8	35.7	35.3
8						37.5	37.4	37.6	37.1	37.8	37.2	37.5	37.4	37.5	37.4	36.5	36.7	36.9	37.3	36.8	36.2	36.4	36.5	36.1	36.8	34.1	36.2	36.5	36.4	36.1
9						37.6	37.6	37.4	37.8	37.5	37.6	37.4	37.5	37.6	37.8	37.1	37.2	37.5	37.4	37.3	37	36.8	37.9	36	37		36.6	37	36.1	35.9
10						37.6	37.5	37.5	37.4	37.8	37.5	37.5	37.4	37.6	37.4	37.5	37.6	37.4	37.5	37.5	37.4	37.2	37.1	37.5	37.4		37.1	37.5	37	37
11						37.5	37.6	37.4	37.8	38	37.6	37.4	37.5	37.6	37.5	37.6	37.4	37.5	37.5	37.4	37.4	37.3	37.5	37.4	37.6		37.2	37.3	37.4	37.5
12						37.6	37.4	37.6	38	37.6	37.6	37.4	37.8	37.5	37.6	37.6	37.4	37.8	37.9	37.4	37.6	37.5	37.6	37.9	37.9		37.4	37.6	37.4	37.6
13						37.6	37.5	37.4	37.8	37.5	37.5	37.6	37.6	37.4	37.6	37.5	37.9	37.4	37.6	37.5	37.4	37.4	37.6	37.5	37.5		37.5	37.8	37.5	37.5
14						37.7	37.5	37.6	37.9	37.8	37.4	37.4	37.8	37.6	37.3	37.4	37.8	37.6	37.8	37.6	37.3	37.6	37.4	37.5	37.1		37.8	38	37.6	37.7
supplement figure S3e
	vehicle treated															2mg/kg BW 4'-FlU starting 24h p.I.
0	100	100	100	100	100											100	100	100	100	100	100	100	100	100	100	100	100	100	100	100
0.5	96.7	95.8	97.7	100	97.6											98.1	98.3	97	99	96.2	98.3	98.1	97.4	99.1	98.7	99.6	100.4	100	100.9	101
1	99	98.6	98.6	99.1	96.6											99.5	99.1	99.5	99.5	97.8	99.6	99	99.1	99.1	99.1	99.1	99.1	99.1	100	99.5
1.5	95.2	97.7	97.2	98.2	97.6											97.7	97.4	96.5	97.5	94.6	98.3	97.1	96.9	96.8	97.3	96.9	97.3	97.7	97.8	97.4
2	93.8	96.3	96.8	96.3	96.2											100.5	100.9	100	97	98.9	99.6	99	99.1	99.5	98.7	102.2	100	98.6	100.9	97.4
2.5	92.9	95.3	89.9	94.5	93.8											99.5	100.4	99.5	95	97.8	98.7	98.6	98.2	98.6	97.8	101.3	99.1	97.7	100	97.9
3	89	89.3	86.2	89.4	91.3											98.1	98.7	98	95	97.3	96.1	96.1	95.2	96.3	96.4	98.7	97.3	96.3	97.8	97.4
3.5	88.1	87.9	84.8	87.6	88											95.3	91.8	93	95	96.2	94.8	96.1	93.8	96.3	96.4	96.5	94.2	92.7	93.3	95.9
4	82.9	82.8	80.6	83.5	83.2											93.9	89.7	91.5	94.5	91.4	91.7	93.7	93	93.5	95.1	94.3	93.8	93.1	91.5	93.3
4.5	79.5		79.3		80.8											93.9	91	92	93.5	92.4	92.6	93.2	92.1	92.6	94.2	95.2	92.9	94	90.6	94.9
5																95.8	90.1	93	96	93.5	94.3	97.1	93.4	95.4	96.9	97.8	96	95	94.2	91.8
5.5																					93.9	95.2	92.5	92.6	94.7	97.8	94.7	95	94.6	90.3
6																					97.8	98.1	97.4	100	97.3	101.3	96.9	97.2	97.3	93.3
6.5																					96.5	97.1	96.5	97.2	96.9	99.1	96.5	97.2	95.1	91.8
7																					96.5	99	96	99.5	96.9	98.7	100.4	97.7	95.1	91.8
7.5																										96.9	97.3	97.2	95.1	92.3
8																										101.3	102.7	100	96.4	93.8
9																										100.4	104.4	101.8	96	96.9
supplement figure S3f
	vehicle treated															2mg/kg BW 4'-FlU starting 24h p.I.
0	37.9	38.2	38.2	37.7	38.4											37.3	37.2	37.8	37.8	38.4	36.8	37.2	37.4	37.5	37.4	36.8	36.7	37.5	37.5	37.6
1	37.3	37.1	38	37.5	37.6											37.8	38.1	38.4	37.1	38.4	37.6	37.5	38	38	37.4	37.4	37.5	37.7	37.5	38.1
2	37.5	37.1	35.3	36.8	38.1											37.4	37	38.3	38.4	38.6	38	38.7	38.5	38	38.7	37.4	37	38	38	37.8
3	35.7	34.4	34	32.5	37.9											37	35.9	38.1	38	36.9	37.3	37.5	36.4	37.4	38.5	37.5	36.4	36.9	35.9	37.7
4	34.1		32.1		36											37.2	36	38	37.6	37.1	37.5	37.4	37	37.6	38	37.4	37	36.9	36.9	37.4
5																37	36.5	37.5	37.4	38	37.2	37.6	37.1	38	38.2	37.5	36.9	37.8	36.4	38
6																					38	37.9	37.4	37.9	38	38	37.2	37.5	36.9	38
7																					37.3	37.8	37.9	38	36.9	38.1	37.6	37.5	37.4	38
8																										38.2	36.9	37.8	38	37.8
9																										38	37.6	37.8	37.4	37.1
supplement figure S3g
time after infection (d)	vehicle treated					2mg/kg BW 4'-FlU starting 24h p.I. - 1 dose					2mg/kg BW 4'-FlU starting 24h p.I. - 2 doses					2mg/kg BW 4'-FlU starting 24h p.I. - 3 doses
0	100	100	100	100	100	100	100	100	100	100	100	100	100	100	100	100	100	100	100	100
0.5	96.4	96	99.1	98.7	96.7	95.2	98.7	96.6	99.6	99.1	100.9	101.5	101.9	99.1	99.5	98.1	98.7	98.3	98.6	97.7
1	95	97.6	98.1	101.3	97.7	101.9	100.4	100.5	100	100.9	105.3	101.5	107.5	102.8	99.1	102.3	100.4	102.5	105.5	104.2
1.5	94.6	95.5	96.3	100.4	96.7	100	98.7	99	98.2	99.1	103.1	100.5	106.1	100.9	95.4	95.4	98.7	100.8	103.7	102.3
2	94.1	95.1	95.8	98.7	93.5	99.5	98.2	99	96.5	99.5	102.2	100.5	105.6	100	94.5	97.2	98.2	100.4	103.2	102.3
2.5	93.2	92.7	94.4	97.1	92.5	98.1	96	97.6	94.7	98.1	101.3	98.5	103.8	99.1	93.2	95.8	96.4	99.2	101.8	100.9
3	89.2	90.7	89.8	92.4	88.8	90.5	99.1	91.2	91.2	97.7	92.9	95.6	97.7	90.3	90.9	94	94.6	97.5	97.7	97.7
3.5	88.3	89.1	88	89.5	86.9	89	96.4	90.2	89.4	97.2	91.6	93.6	95.8	89.4	89.5	92.6	92.9	95.8	94.9	96.3
4	82	86.6	86.1	84.5	84.1	85.2	92.9	86.8	86.3	93.1	87.6	94.6	91.1	87.5	86.3	91.7	92	94.9	94.5	95.8
4.5	79.3	82.2	81	81.5	80.4	84.3	92	85.4	85.5	91.7	87.1	93.6	89.7	87.5	84.5	90.7	90.6	92.8	92.6	94
5						83.3	89.7	82.4	83.7	89.4	84	92.6	87.3	86.1	83.1	92.1	93.8	95.4	94.9	95.3
5.5						81.9	87.1	81.5	81.9	88	82.2	89.7	85.4	84.7	82.2	93.1	93.8	94.9	95.4	97.7
6						74.8	89.3	74.1	81.5	90.3	81.3	91.6	89.7	86.6	85.8	99.5	95.5	97	97.2	99.5
6.5							90.6		80.2	90.7	80	92.1	90.6	88	86.8	100	96.4	97.5	98.2	100.5
7							92		78.4	97.2	77.3	94.6	89.2	90.7	87.2	101.4	97.8	99.2	100.5	102.3
7.5							93.3			98.1		96.6	89.7	91.2	87.2	100.9	96.4	101.3	99.5	101.4
8							95.5			100		99	93	92.6	90.9	100.9	98.2	101.7	100	100.9
9							98.2			100.5		98	95.3	94.9	93.2	101.9	99.6	101.3	100.5	100.9
10							100			101.4		99	96.7	96.3	95	101.4	98.7	101.3	100.9	102.8
11							102.2			103.7		101	104.2	100	96.3	102.8	97.3	103.8	100.5	102.3
12							100			103.2		101	103.8	98.6	94.5	102.8	97.8	102.1	100.9	101.4
13							100.4			102.3		101.5	104.7	97.2	96.8	103.7	98.7	102.1	100.5	101.4
14							100.9			103.7		102	104.7	99.1	97.3	104.6	100.4	102.5	100	102.3
supplement figure S3h
	vehicle treated					2mg/kg BW 4'-FlU starting 24h p.I. - 1 dose					2mg/kg BW 4'-FlU starting 24h p.I. - 2 doses					2mg/kg BW 4'-FlU starting 24h p.I. - 3 doses
0	37.7	38	37.1	37.6	36.9	38.1	37.9	37.8	37.1	37.2	37.4	37.5	37.1	37.8	38	38	37.8	36.9	37	37.3
1	37.4	37.5	37.6	38	37.2	38.3	38.2	38	37.4	37.5	38	37.4	37.6	37.4	38	38.1	37.6	37.2	37.6	38
2	37.6	37.5	37.4	37.6	38	38	37.5	37.8	37.6	37.4	37.6	37.5	37.2	37.1	37	38	37.6	37.5	37.6	37.8
3	34.3	35.1	34.6	35	34.8	37.4	36.9	36.8	37.1	37.2	37.5	37.6	37.1	37.2	37.1	38	37.6	37.8	37.9	38
4	32.6	32.9	33.9	34.9	32.8	37	37.3	36.9	36.2	37.2	36.9	37.5	37.2	37.5	36.2	37.5	37.4	38	37.6	37.8
5						36.5	37	36.5	36	36.4	37	37.1	36.9	36.9	36	37.4	37.2	37.9	38	37.8
6						32.9	37.4	33.5	36.5	37	35.6	37.2	37.1	37.6	37.5	37.5	37.5	38	37.5	37.9
7							37.5		33.9	37.4	34.1	37.5	37.6	37.5	37.8	37.8	37.5	37.6	37.5	37.6
8							37.6			37.6		37.6	37.4	37.6	37.8	38	37.5	37.6	37.4	38
9							37.7			37.5		37.5	37.6	37.4	37.8	37.4	37.5	37.6	38	37.9
10							37.5			37.4		37.4	37.5	37.6	38	37.6	37.4	37.8	37.4	38
11							37.6			37.4		37.6	37.9	38	37.5	37.6	37.4	37.8	37.6	37.9
12							37.8			37.4		37.5	37.6	37.4	37.1	37.5	38	37.5	37.4	37.9
13							37.5			37.6		37.6	37.5	37.5	37.4	37.6	37.5	37.8	37.4	37.9
14							37.6			37.4		37.6	37.6	37.5	37.4	37.5	37.2	37.4	37.8	38

## Sheet: S4
Figure S4a
time after infection (d)	4'-FlU (2 mg/kg) 24h 1 dose				4'-FlU (2 mg/kg) 24h 2 doses				4'-FlU (0.5 mg/kg) 24h 2 doses				vehicle
0.0417	38.5
0.0417		38.9
0.0417													38.6
0.0417														38.7
0.0417															38.3
0.0417																37.1
0.0417						38.1
0.0417									38.6
0.0417										38
0.0518													38.6
0.0518										37.1
0.0519	38.5
0.052		37.7
0.0521															38.8
0.0522														38.9
0.0522																37.3
0.0522						38.4
0.0522									37.3
0.0619										36.8
0.062													38.5
0.0622	38.5
0.0623		36.8
0.0624															38.8
0.0625					38.1
0.0626																37.1
0.0627														39.1
0.0627						39.1
0.0627									36.3
0.072										37
0.0722													38.7
0.0724	37.8
0.0727		36.4
0.0728															38.2
0.0729					38.3
0.073																37.1
0.0732														39.1
0.0732						38.7
0.0732									35.7
0.082										37.6
0.0824													38.8
0.0827	36.7
0.083		36.3
0.0832															38.2
0.0833																37.1
0.0833					38.4
0.0837														39.1
0.0837									36
0.0921										38.1
0.0926													38.8
0.0929	36.4
0.0933		36.5
0.0937					38.5
0.0938																37.3
0.0941									36.1
0.0942														38.9
0.1022										38.3
0.1027													38.9
0.1032	35.7
0.1036		36.8
0.1041																37.5
0.1041					38.4
0.1046									36.2
0.1047														38.7
0.1123										38.5
0.1129													38.6
0.1134	36
0.1139		38
0.1145																37.4
0.1145					38.8
0.1151									36.8
0.1152														38.8
0.1224										37.8
0.1231													38.2
0.1237	36.1
0.1242		38.3
0.1249																37.5
0.1249					38.5
0.1255									37.1
0.1257														38.4
0.1324										37.8
0.1333													38
0.1339	36.2
0.1344		38
0.1352															38.1
0.1353																37.6
0.1353					38.3
0.136									37.5
0.1362														38.7
0.1425										38.3
0.1435													38.3
0.1442	36.2
0.1447		38.5
0.1456															38.3
0.1457																37.7
0.1464									37.7
0.1468														38.7
0.1469						38.6
0.1525										38.4
0.1537													38
0.1544	37
0.155		38.4
0.156															38.3
0.1561																37.6
0.1569									37.9
0.1573														38.5
0.1574						39.1
0.1626										38.3
0.1639													38
0.1647	36.8
0.1652		38.9
0.1664															38.2
0.1665																37.7
0.1673									37.8
0.1678														38.5
0.1679						39.3
0.1726										38.3
0.1741													38.7
0.1749	36.7
0.1755		38.6
0.1768															38.3
0.1768																37.9
0.1778									37.8
0.1783														38.4
0.1784						39
0.1827										38.1
0.1842													38.6
0.1851	37
0.1858		39
0.1872															38.3
0.1872																38.2
0.1882									38.1
0.1888														38.4
0.1889						39
0.1927										38.3
0.1944													38.3
0.1954	36.4
0.196		38.9
0.1976															38.3
0.1976																37.9
0.1987									38.1
0.1993														38.3
0.1994						39.3
0.2028										38
0.2046													38.3
0.2056	36.6
0.2063		39
0.208															38.1
0.208																37.7
0.2091									38.3
0.2098														38.2
0.21						38.9
0.2128										38.4
0.2148													38.4
0.2159	37.1
0.2165		39
0.2184															38.1
0.2184																38
0.2195									38.2
0.2203														38.2
0.2205						38.7
0.2228										38.4
0.225													39.1
0.2261	37.5
0.2268		38.9
0.2287																38.1
0.2288															38.3
0.23									38.3
0.2309														38.7
0.231						38.9
0.2329										38.5
0.2351													39
0.2363	37.8
0.2371		38.9
0.2391															38.5
0.2391																38.1
0.2404									38.4
0.2414														38.8
0.2415						38.7
0.243										38.5
0.2453													39
0.2466	38
0.2473		39.1
0.2495															38.5
0.2495																38.2
0.2509									38.7
0.2519														38.8
0.252						38.7
0.253										38.4
0.2555													38.4
0.2568	38.4
0.2576		39.1
0.2599															38.7
0.2599																38.2
0.2613									38.7
0.2624														38.9
0.2625						38.6
0.263										38.5
0.2657													38.9
0.267	38.1
0.2678		39.1
0.2703															38.5
0.2703																38.3
0.2717									38.7
0.2729														38.9
0.2731						38.7
0.2731										38.5
0.2759													39.2
0.2772	37.5
0.2781		39.1
0.2806																38.5
0.2807															38.5
0.2822									38.7
0.2831										38.4
0.2834														38.8
0.2836						38.8
0.286													39
0.2875	37.2
0.2883		38.8
0.291																38.6
0.2911															39
0.2926									38.6
0.2932										38.5
0.2939														38.8
0.2941						38.7
0.2962													39
0.2977	37.7
0.2986		39
0.3014															39
0.3014																38.5
0.3017					38.9
0.303									38.7
0.3032										38.7
0.3044														38.7
0.3046						38.7
0.3064													38.4
0.308	37.9
0.3089		39.2
0.3118															39.3
0.3118																38.6
0.3121					39
0.3133										38.8
0.3135									38.6
0.315														38.7
0.3151						38.8
0.3166													38.5
0.3182	38
0.3191		39.2
0.3222															38.9
0.3222																38.7
0.3225					38.5
0.3233										38.7
0.3239									38.4
0.3255														38.8
0.3257						38.8
0.3267													39.3
0.3284	38
0.3294		39.1
0.3325																38.5
0.3326															38.7
0.3329					38.4
0.3334										38.8
0.3344									39
0.336														38.9
0.3362						39.2
0.3369													39.4
0.3386	38.2
0.3396		38.8
0.3429																38.5
0.343															38.7
0.3433					38.2
0.3434										38.7
0.3448									39.1
0.3465														39
0.3467						39.2
0.3471													39.3
0.3488	38.2
0.3499		38.6
0.3533																38.5
0.3534															38.7
0.3534										38.6
0.3537					38.1
0.3552									39.4
0.357														38.8
0.3572						39.8
0.3573													39.5
0.3591	38.3
0.3602		38.6
0.3635										38.7
0.3637															38.7
0.3637																38.4
0.3641					38.2
0.3657									39.4
0.3675													39.6
0.3675														39.1
0.3677						38.7
0.3693	37.6
0.3704		38.9
0.3735										38.8
0.374																38.5
0.3741															38.5
0.3745					39
0.3761									39.6
0.3776													39.6
0.378														39.1
0.3782						39.3
0.3795	37.1
0.3807		39.4
0.3836										38.8
0.3844																38.6
0.3845															38
0.3849					39
0.3865									38.7
0.3878													39.4
0.3885														39.2
0.3887						39.2
0.3898	36.9
0.3909		39.4
0.3936										38.6
0.3948																38.7
0.3949															38.1
0.3953					39.6
0.3969									38.8
0.398													38.8
0.399														38.3
0.3992						39
0.4	36.9
0.4012		39.2
0.4036										38.5
0.4052																38.5
0.4053															38.6
0.4057					39.1
0.4074									39
0.4081													38.7
0.4095														39
0.4098						38.8
0.4103	37.1
0.4114		39.2
0.4137										38.7
0.4156																38.3
0.4157															38.2
0.4161					38.8
0.4178									39.3
0.4183													39
0.42														39.1
0.4203						38.7
0.4205	36.7
0.4217		38.8
0.4237										38.6
0.4259																38.5
0.4261															38.4
0.4265					38.7
0.4282									39.3
0.4285													38.9
0.4305														39.1
0.4307	37.8
0.4308						38.6
0.4319		39
0.4338										38.6
0.4363																38.6
0.4365															38.6
0.4369					38.7
0.4387													38.9
0.4387									38.9
0.4409	38.2
0.441														39.4
0.4413						38.7
0.4422		38.9
0.4438										38.8
0.4467																38.7
0.4469															38.3
0.4473					38.7
0.4489													38.8
0.4491									39
0.4512	38.4
0.4516														39.5
0.4518						38.6
0.4525		38.9
0.4538										38.9
0.4571																38.8
0.4572															38.3
0.4577					38.2
0.4591													38.8
0.4595									39.2
0.4614	38
0.462														39.5
0.4623						38.6
0.4627		38.9
0.4639										38.4
0.4675																38.1
0.4676															38.2
0.4681					38.4
0.4692													38.8
0.4699									38.4
0.4716	38.4
0.4725														39.4
0.4729						38.3
0.473		39.1
0.4739										38.5
0.4778																38.6
0.478															38.2
0.4785					38.7
0.4794													38.9
0.4804									39
0.4818	38.8
0.483														39.5
0.4832		38.9
0.4834						38.2
0.484										38.3
0.4882																38.6
0.4884															38
0.4889					38.8
0.4908									39.3
0.492	39.1
0.4935		38.9
0.4935														39.1
0.4939						38.2
0.494										38.4
0.4986																38.5
0.4988															38.3
0.4993					38.7
0.4998													38.6
0.5013									38.7
0.5022	39.3
0.5038		38.8
0.5041														39.3
0.5041										38.5
0.5044						38.5
0.509																38.3
0.5092															38.6
0.5097					38.6
0.51													38.6
0.5117									39.3
0.5125	39.4
0.514		38.7
0.5141										38.6
0.5146														38.3
0.5149						38.6
0.5194																38.5
0.5196															38.6
0.5201					38.5
0.5202													38.9
0.5221									39.4
0.5227	39.5
0.5242										38.4
0.5243		38.4
0.5251														38.3
0.5255						38.9
0.5297																38.5
0.53															38.2
0.5303													39.1
0.5305					38.4
0.5325									39.4
0.5329	39.7
0.5342										38.7
0.5345		38.6
0.5356														38.5
0.536						39
0.5401																38.5
0.5404															38.8
0.5405													38.9
0.5409					38.6
0.543									39
0.5431	39.7
0.5443										38.2
0.5448		38.8
0.5461														39
0.5465						38.8
0.5505																38.5
0.5507													38.6
0.5507															39.2
0.5513					39
0.5533	39.8
0.5534									38.8
0.5543										37.6
0.5551		39
0.5566														39
0.557						38.9
0.5609													38.7
0.5609																38
0.5611															38.7
0.5617					39.1
0.5635	39
0.5638									38.6
0.5644										37.5
0.5653		38.9
0.5671														38.5
0.5675						38.8
0.5711													38.7
0.5712																38.3
0.5715															38.6
0.5721					39.3
0.5737	38.7
0.5742									38.5
0.5744										37.4
0.5756		38.9
0.5776														38.5
0.578						38.7
0.5812													38.8
0.5816																38.5
0.5819															38.6
0.5825					39
0.5839	39.3
0.5845										37.4
0.5847									38.4
0.5858		38.8
0.5881														38.2
0.5885						38.7
0.5914													38.8
0.592																38.5
0.5923															38.5
0.5929					39.2
0.5941	39.5
0.5945										37.3
0.5951									38.3
0.5961		38.6
0.5986														39
0.5991						38.7
0.6016													38.7
0.6024																38.4
0.6027															38.7
0.6033					39.1
0.6044	39.5
0.6046										37.2
0.6056									38.4
0.6064		38.6
0.6091														38
0.6096						38.6
0.6118													38.7
0.6127																38.3
0.6131															38.8
0.6137					39.1
0.6146	39.5
0.6146										37.6
0.616									38.1
0.6166		38.8
0.6197														38
0.6201						38.6
0.622													38.4
0.6231																38.2
0.6235															38.8
0.6241					39
0.6247										37.5
0.6248	39.3
0.6265									38.2
0.6269		38.7
0.6302														38.4
0.6306						38.4
0.6322													38.4
0.6335																38.4
0.6338															39.1
0.6345					38.7
0.6347										37.8
0.635	39.3
0.6369									38.3
0.6372		38.5
0.6407														38.7
0.6411						38.7
0.6423													38.3
0.6439																38.2
0.6442															38.6
0.6448										38.1
0.6449					38.9
0.6452	39.4
0.6473									38.5
0.6474		37.9
0.6512														38.9
0.6516						38.7
0.6525													38.4
0.6542																38.2
0.6546															38.6
0.6548										38.1
0.6553					39.3
0.6554	39.2
0.6577		38
0.6578									38.4
0.6617														38.9
0.6621						38.6
0.6627													38.4
0.6646																38.2
0.6648										38.1
0.665															38.4
0.6656	39.3
0.6657					39.3
0.668		38.6
0.6682									38.5
0.6722														38.7
0.6727						38.5
0.6729													38.4
0.6749										38.2
0.675																38.3
0.6758	39.2
0.6761					39.1
0.6782		38.9
0.6786									38.5
0.6827														39
0.6831													38.6
0.6832						38.5
0.6849										38.1
0.6854																38.4
0.686	39.1
0.6865					38.9
0.6885		39
0.6891									38.7
0.6932														39
0.6933													38.6
0.6937						38.5
0.695										38.2
0.6957																38.5
0.6962	39
0.6969					38.4
0.6988		38.3
0.6995									38.8
0.7034													38.5
0.7042						38.5
0.705										38.3
0.7061																38.4
0.7064	39.4
0.7073					38.3
0.709		38.8
0.7099									38.7
0.7136													38.7
0.7151										38.5
0.7165																38.2
0.7166	38.2
0.7177					38.4
0.7193		38.7
0.7204									39.2
0.7238													38.6
0.7251										38.8
0.7269	38.4
0.7269																37.9
0.7281					38.2
0.7295		38.8
0.7308									38.8
0.734													38.6
0.7352										38
0.7371	38.9
0.7372																38.1
0.7385					38.3
0.7398		39
0.7412									38.9
0.7442													39.1
0.7452										38
0.7473	39.2
0.7476																38.1
0.7489					38.2
0.7501		38.5
0.7517									38.7
0.7544													39.7
0.7552										37.8
0.7575	39.4
0.758																38.1
0.7593					38.2
0.7603		38.2
0.7621									38.6
0.7645													39.7
0.7653										38
0.7673						38.4
0.7677	39.3
0.7684																38.5
0.7697					38.8
0.7706		38.6
0.7725									38.5
0.7747													39.2
0.7753										38.2
0.7774														38.5
0.7778						38.3
0.7779	39.2
0.7787																38.5
0.7801					38.9
0.7809		38.8
0.783									38.8
0.7849													39.2
0.7854										38.6
0.7879														38.7
0.7881	39.1
0.7884						38.3
0.7891																38.3
0.7897															38.6
0.7905					39.1
0.7911		38.8
0.7934									38.8
0.7951													39.7
0.7954										38.8
0.7983	39.2
0.7984														38.7
0.7989						38.2
0.7995																38.5
0.8001															38.7
0.8009					38.8
0.8014		38.6
0.8038									38.4
0.8052													39.7
0.8055										39.1
0.8085	39.3
0.8089														38.4
0.8094						38.2
0.8098																38.5
0.8105															38.5
0.8113					38.7
0.8117		38.6
0.8143									38.3
0.8154													39.3
0.8155										38.8
0.8188	39.2
0.8194														38.8
0.8199						38.3
0.8202																38.7
0.8209															38.4
0.8217					38.9
0.8219		38.4
0.8247									38.2
0.8256													39.3
0.8256										38.5
0.829	39.1
0.8299														38.8
0.8306																38.8
0.8313															38.4
0.8321					38.5
0.8322		38.3
0.8352									38.3
0.8356										38.8
0.8357													39.2
0.8392	39.1
0.8404														38.9
0.841																38.7
0.8417															38.6
0.8425		38.2
0.8425					38.9
0.8456									38.4
0.8456										39
0.8459													39.6
0.8494	39.1
0.8509														38.9
0.8514																38.6
0.852															38.6
0.8527		38.3
0.8529					38.6
0.8556										39
0.856									38.5
0.8561													39.8
0.8596	38.7
0.8614														38.9
0.8617																38.6
0.862						38.4
0.8624															38.4
0.863		38.8
0.8633					39.1
0.8657										38.9
0.8663													39.7
0.8665									38.4
0.8698	38.4
0.8721																38.6
0.8725						38
0.8728															38.4
0.8733		38.8
0.8737					39.2
0.8757										39.2
0.8764													39.6
0.8769									38.2
0.88	38.6
0.8825																38.4
0.8831						38
0.8835		38.7
0.8841					39
0.8858										39.1
0.8866													39.6
0.8874									38
0.8903	38.6
0.8928																37.9
0.8936						38.2
0.8938		38.6
0.8945					39.3
0.8958										38.6
0.8968													39.6
0.8978									38.4
0.9005	38.5
0.9032																38.2
0.904		38.8
0.9041						38.5
0.9049					39.1
0.9058										39.1
0.9069													38.7
0.9083									38.7
0.9107	38.3
0.9136																38.1
0.9143		39
0.9146						39
0.9153					38.8
0.9158										39.3
0.9171													38.3
0.9187									38.9
0.9209	38.3
0.924																37.8
0.9245		38.9
0.9252						39
0.9257					39
0.9259										39.3
0.9273													38.4
0.9291									38.7
0.9311	38.4
0.9343																38
0.9348		38.8
0.9357						38.7
0.9359										39.5
0.9361					39
0.9375													38.6
0.9396									38.5
0.9413	38.4
0.9447																39
0.9451		38.9
0.9459										39.6
0.9462						38.5
0.9465					39.1
0.9477													38.9
0.95									38.6
0.9516	38.2
0.9551																39.4
0.9553		39
0.956										39.6
0.9567						38.7
0.9569					39.1
0.9579													38.9
0.9604									38.6
0.9618	38.3
0.9656		39.1
0.966										39.5
0.9672						38.7
0.9673					39.3
0.968													39.2
0.9709									38.4
0.972	38.2
0.9758		39
0.976										39.5
0.9777					39.1
0.9778						39
0.9782													39.2
0.9813									38.3
0.9822	38.2
0.9861		39
0.9861										39.1
0.9881					39.5
0.9883						39.1
0.9884													39.3
0.9918									38.5
0.9924	38.1
0.9961										39.5
0.9964		38.9
0.9985					39.5
0.9986													39.4
0.9988						39.2
1.0022									39.6
1.0026	38
1.0061										39.9
1.0066		39.3
1.0087													39.5
1.0089					39.5
1.0093						39
1.0127									39.6
1.0128	36.5
1.0162										40.1
1.0169		40.4
1.0189													39.3
1.0193					39.1
1.0231	38.4
1.0231									37.7
1.0262										39
1.0272		39.5
1.0291													39.3
1.0297					38.6
1.0333	39
1.0335									37.9
1.0362										39
1.0374		37.3
1.0392															39
1.0393													39.3
1.04					38.2
1.0403														38.8
1.0435	37.7
1.044									38
1.0463										38.9
1.0477		37.5
1.0494													39.3
1.0496															39.1
1.0504					38.2
1.0508														40
1.0537	36.5
1.0544									38.3
1.0563										38.7
1.0579		37.9
1.0596													39.6
1.06															39.1
1.0608					38.3
1.0613														40.4
1.0639	37.8
1.0649									38.7
1.0663										38.8
1.0681		38.1
1.0698													39.8
1.0704															38.8
1.0712					38.3
1.0718														40.4
1.0742	38.4
1.0753									38.4
1.0764										39.2
1.0784		38.5
1.0799													39.6
1.0808															39
1.0816					38.6
1.0823														40.4
1.0844	38.4
1.0857									38.4
1.0864										39.4
1.0887		38.7
1.0901													39.6
1.0912															39
1.0919					39
1.0928														40.4
1.0935						39
1.0946	38.2
1.0962									38.7
1.0964										39.5
1.0989		38.8
1.1003													40
1.1016															39.2
1.1023					38.6
1.1033														41
1.104						39
1.1049	38.4
1.1065										39.7
1.1066									38.7
1.1092		38.9
1.1105													40
1.1119															39.8
1.1127					38.8
1.1138														41
1.1145						39
1.1151	38.5
1.1165										39.6
1.1171									39
1.1194		39.1
1.1206													40.6
1.1223															39.8
1.1231					39.4
1.1242														39.9
1.125						39.2
1.1253	38.7
1.1265										39.7
1.1275									39.2
1.1297		39.2
1.1308													40.4
1.1327															39.6
1.1335					39.3
1.1347														39.7
1.1355	39.1
1.1355						39.3
1.1366										39.4
1.1379									39.4
1.1399		39.9
1.1409													40.6
1.1431															39.8
1.1439					39.2
1.1452														40.2
1.1457	39.1
1.1461						39.4
1.1466										39.4
1.1484									39.3
1.1502		40
1.1511													39.7
1.1534															40.1
1.1542					38.9
1.1557														40.3
1.1559	39.1
1.1566						39.6
1.1566										39.4
1.1588									39.5
1.1604		40.1
1.1613													39.7
1.1638															40.1
1.1646					38.7
1.1662	38.9
1.1662														40.3
1.1666										39.6
1.1671						39.7
1.1692									39.9
1.1706		39.8
1.1714													40.2
1.1742															40.2
1.175					39.1
1.1764	39.1
1.1766										39.8
1.1767														40.5
1.1776						39.7
1.1796									40
1.1809		39.8
1.1816													40.5
1.1845															39.8
1.1854					39.3
1.1866	39.4
1.1867										40.1
1.1872														40.5
1.1881						39.8
1.19									40
1.1911		40.3
1.1917													40.6
1.1949															39.8
1.1958					38.8
1.1967										40.1
1.1968	39.8
1.1976														40.3
1.1986						40.2
1.2005									39.4
1.2014		40.7
1.2019													40.4
1.2053															39.7
1.2061					38.6
1.2067										40.4
1.207	40.3
1.2081														40.4
1.2091						40.3
1.2109									39.6
1.2117		40.5
1.2121													40.6
1.2156															39.8
1.2165					39.4
1.2167										40.5
1.2172	40.2
1.2186														41
1.2196						40.2
1.2213									40
1.2219		40.6
1.2222													40.7
1.226															39.7
1.2268										40.6
1.2269					39.6
1.2273	39.8
1.2291														41
1.2301						39.8
1.2318									39.8
1.2322		41
1.2324													40.3
1.2364															39.8
1.2368										40.8
1.2373					40
1.2375	40.4
1.2395														41.2
1.2406						39.8
1.2422									39.9
1.2424		41
1.2425													40.8
1.2467															39.8
1.2468										40.7
1.2477	40.4
1.2477					40.3
1.25														40.2
1.2511						40.3
1.2526									40.1
1.2527		40.5
1.2527													39.9
1.2568										40.7
1.2571															39.7
1.2579	40.4
1.258					40.4
1.2605														40.9
1.2616						40.3
1.2629		40.2
1.2629													40.3
1.263									39.8
1.2668										40.7
1.2675															40.3
1.2681	40.3
1.2684					40.4
1.271														41
1.2721						40.1
1.273													40.8
1.2731		40.7
1.2734									39.5
1.2769										40
1.2778															40.5
1.2783	39.4
1.2788					40.3
1.2814														41.2
1.2826						40.4
1.2832													40.3
1.2834		41
1.2839									39.4
1.2869										40.3
1.2882															40.3
1.2885	39.6
1.2892					40.4
1.2919														40.7
1.2931						40.5
1.2933													40.3
1.2936		40.8
1.2943									39.5
1.2969										40.4
1.2986															40.3
1.2987	39.9
1.2996					40.5
1.3024														40.7
1.3035													40.6
1.3036						40.5
1.3038		40.9
1.3047									40.1
1.3069										40.2
1.3089	40.3
1.3089															40.1
1.31					40
1.3129														40.9
1.3136													40.6
1.3141		40.9
1.3141						40.4
1.3152									40.3
1.3169										40.1
1.3191	40.6
1.3193															39.5
1.3203					40.3
1.3234														40.2
1.3238													40.7
1.3243		40.2
1.3246						40.4
1.3256									39.8
1.327										40.2
1.3293	40.4
1.3297															40.3
1.3307					40.3
1.3338														40.6
1.3339													40.2
1.3345		40.6
1.3351						40.1
1.336									39.5
1.337										40.2
1.3395	40.3
1.34															40.3
1.3411					40.2
1.3441													39.9
1.3443														40.9
1.3448		41
1.3455						40.3
1.3464									39.8
1.347										40.4
1.3497	39.7
1.3504															40.4
1.3515					40.2
1.3543													40.4
1.3548														40.6
1.355		41
1.356						40.1
1.3568									39.9
1.357										40.6
1.3599	40.1
1.3608															40.3
1.3619					40.1
1.3644													40.4
1.3652		40.7
1.3653														40.8
1.3665						39.7
1.367										40.5
1.3673									39.8
1.3701	40.5
1.3711															40.2
1.3722					40.3
1.3746													40.8
1.3755		40.1
1.3758														41
1.377						40.2
1.3771										40
1.3777									39.9
1.3803	40.5
1.3815															40.1
1.3826					40.1
1.3847													40.6
1.3857		40.2
1.3862														40.6
1.3871										40
1.3875						40.5
1.3881									40.1
1.3905	39.4
1.3919															40
1.393					40
1.3949													40.6
1.3959		40.1
1.3967														40.8
1.3971										40.9
1.398						40.5
1.3985									40.2
1.4006	39.2
1.4022															40.1
1.4034					40.3
1.4051													40.9
1.4062		40.1
1.4071										41.1
1.4072														40.8
1.4085						40.4
1.4089									40.3
1.4108	39.5
1.4126															40.1
1.4138					40
1.4152													41.2
1.4164		40.9
1.4171										41.1
1.4177														41
1.419						40.3
1.4194									40.2
1.421	40.1
1.423															40.2
1.4242					40.3
1.4254													41.2
1.4266		41
1.4271										41.2
1.4281														41
1.4295						40.2
1.4298									39.8
1.4312	40.5
1.4333															40.5
1.4345					40.2
1.4355													41.2
1.4369		40.7
1.4371										41.5
1.4386														41
1.44						40.4
1.4402									39.5
1.4414	40.7
1.4437															40.3
1.4449					40.2
1.4457													41
1.4471		40.6
1.4472										41.3
1.4491														40.8
1.4505						40.5
1.4506									39.8
1.4516	40.7
1.4541															40
1.4553					40.4
1.4558													40.9
1.4572										41.2
1.4573		41
1.4595														40.7
1.461						40.3
1.4611									39.9
1.4618	39.7
1.4644															40.2
1.4657					40
1.466													40.8
1.4672										41.2
1.4676		40.6
1.47														40.8
1.4715						40.4
1.4715									40.1
1.472	40.1
1.4748															40.5
1.476					40.2
1.476					40.2
1.4761													40.7
1.4772										40.9
1.4778		40.9
1.4805														40.8
1.4819									39.9
1.482						40.2
1.4822	40.7
1.4851															40.5
1.4863													40.7
1.4864					39.8
1.4864					39.8
1.4872										40.9
1.488		40.4
1.491														40.7
1.4923									39.9
1.4924	40.7
1.4925						40.1
1.4955															40.1
1.4964													40.7
1.4972										40.7
1.4983		40.3
1.5015														40.5
1.5026	40.8
1.5028									39.3
1.5029						40.2
1.5059															40.1
1.5066													40.7
1.5073										40.6
1.5085		40.7
1.512														40.6
1.5128	40
1.5132									40.3
1.5134						40.1
1.5162															40
1.5167													40.8
1.5173										40.4
1.5188		40.9
1.5224														40.6
1.523	39.5
1.5236									40.4
1.5239						40
1.5266															40.1
1.5269													40.8
1.5273										40.2
1.529		40.8
1.5329														40.7
1.5332	39.8
1.534									40.3
1.5344						39.8
1.537													40.8
1.537															40.2
1.5373										40
1.5392		40.5
1.5434	39.8
1.5434														40.7
1.5444									40.1
1.5449						39.7
1.5472													40.8
1.5473															40.3
1.5473										39.8
1.5495		40.4
1.5536	39.6
1.5539														40.7
1.5549									40
1.5554						39.8
1.5574													40.8
1.5574										39.8
1.5577															40.1
1.5597		40.8
1.5637	39.8
1.5643														40.7
1.5653									40.1
1.5659						40.1
1.5674										40.4
1.5675													41
1.568															39.9
1.5699		40.8
1.5739	39.9
1.5748														40.8
1.5757									39.9
1.5764						40
1.5774										40.2
1.5777													41
1.5784															40.4
1.5802		40.6
1.5841	39.8
1.5853														40.6
1.5861									39.4
1.5869						40.1
1.5874										40.1
1.5878													40.9
1.5888															40.7
1.5904		40.9
1.5943	39.7
1.5958														40.6
1.5965									39.6
1.5974						39.9
1.5974										40.2
1.598													40.8
1.5991															40.3
1.6005					39.9
1.6005					39.9
1.6006		40.8
1.6045	39.7
1.6062														40.6
1.607									40
1.6075										40.4
1.6079						40.1
1.6081													40.9
1.6095															40.3
1.6109		40.5
1.6147	39.8
1.6167														40.6
1.6174									40
1.6175										40.5
1.6183													40.6
1.6184						40
1.6199															40.2
1.6211		40.5
1.6249	40
1.6272														40.6
1.6275										40.5
1.6278									39.7
1.6284													40.6
1.6289						40
1.6302															40.1
1.6313		40.7
1.6351	40.4
1.6375										40.7
1.6377														40.7
1.6382									40
1.6386													40.5
1.6394						39.8
1.6406															40.5
1.6416		40.5
1.6453	39.6
1.6475										40.6
1.6482														40.3
1.6486									39.9
1.6488													40.7
1.6499						39.7
1.6509															40.4
1.6518		40.6
1.6555	40.1
1.6575										40.4
1.6587														40.1
1.6589													40.5
1.6591									40.1
1.6604						39.8
1.6613															40.4
1.662		40.7
1.6657	40.2
1.6676										40.3
1.6691													40.6
1.6691														40.1
1.6695									40
1.6709						39.9
1.6717															40.6
1.6723		40.2
1.6759	40.4
1.6776										40.5
1.6792													41.2
1.6796														40.4
1.6799									40.2
1.6814						39.6
1.682															40.6
1.6825		39.6
1.686	40.2
1.6876										40.5
1.6894													40.8
1.6901														40.3
1.6903									40.1
1.6919						40
1.6924															40.5
1.6927		40.1
1.6962	40.3
1.6976										40.3
1.6995													40.5
1.7006														40.3
1.7008									40.3
1.7024						40
1.7027															40.5
1.703		40.5
1.7064	40.3
1.7076										40
1.7097													40.6
1.7111														40.4
1.7112									40
1.7129						39.8
1.7131															40.4
1.7132		40.5
1.7166	40.3
1.7177										40
1.7198													40.6
1.7216														40.6
1.7216									40.3
1.7234						39.7
1.7235		40.4
1.7235															40.4
1.7268	40.4
1.7277										40
1.73													40.5
1.732														40.5
1.732									40.3
1.7337		40.1
1.7338															40.6
1.7339						39.7
1.737	40
1.7377										39.9
1.7401													40.7
1.7424									40.2
1.7425														40.5
1.744		40.5
1.7442															40.9
1.7444						39.7
1.7472	40.4
1.7477										40
1.7503													40.4
1.7529									40.2
1.753														40.6
1.7542		40.5
1.7545															40.3
1.7549						39.6
1.7574	40.4
1.7577										40.1
1.7605													40.6
1.7633									40.2
1.7635														40.7
1.7644		40.3
1.7649															40.4
1.7654						39.6
1.7676	39.3
1.7678										40.3
1.7706													40.4
1.7737									40.2
1.774														40.5
1.7747		40.3
1.7753															40.4
1.7759						39.6
1.7778	39.9
1.7778										40.2
1.7808													40.6
1.7841									40.2
1.7844														40.4
1.7849		40.2
1.7856															40.3
1.7878										39.8
1.788	40
1.7909													40.4
1.7945									40.1
1.7949														40.2
1.7952		40.1
1.796															40.8
1.7969						39
1.7978										40.1
1.7981	39.9
1.8011													40.5
1.805									40.4
1.8054		40.2
1.8054														40.1
1.8063															40.7
1.8074						39.4
1.8078										40.1
1.8083	39.5
1.8113													40.9
1.8154									40.3
1.8157		40.2
1.8159														40.2
1.8167															40.6
1.8178										40
1.8179						39.6
1.8185	39.8
1.8214													40.8
1.8258									40.5
1.8259		40.3
1.8264														40.2
1.827															40.4
1.8279										39.8
1.8284						39.6
1.8287	40.4
1.8316													40.9
1.8361		40.5
1.8362									40.5
1.8369														40
1.8374															40.4
1.8379										39.5
1.8389	40.5
1.8389						39.8
1.8417													40.8
1.8464		40.6
1.8466									40.3
1.8473														40
1.8477															40.8
1.8479										39.2
1.8491	40.5
1.8494						39.8
1.8519													40.3
1.8566		40.3
1.857									40
1.8578														40.3
1.8579										38.9
1.8581															40.5
1.8593	40.1
1.8599						39.8
1.86					38.3
1.86					38.3
1.862													40.4
1.8669		40.4
1.8675									40
1.868										38.8
1.8683														40.1
1.8685															39.5
1.8695	39.9
1.8704					38.2
1.8704					38.2
1.8704						39.7
1.8722													40.5
1.8771		40.3
1.8779									40
1.878										39.4
1.8788														39.2
1.8788															39.5
1.8797	39.8
1.8809						39.6
1.8823													40.4
1.8873		40.6
1.888										39.6
1.8883									39.9
1.8892															39.2
1.8893														38.5
1.8899	39.9
1.8914						39.4
1.8925													39.4
1.8976		40.7
1.898										39.8
1.8988									40
1.8996															39.2
1.8998														39.1
1.9001	40.1
1.9019						39.3
1.9026													39.4
1.9078		40.1
1.908										40
1.9092									40.1
1.91															39.6
1.9103	40.4
1.9103														39.4
1.912					38.8
1.912					38.8
1.9124						39.2
1.9128													39.3
1.918										40.2
1.9181		40
1.9196									40.3
1.9203															39.8
1.9205	40
1.9208														40.2
1.9229						39.3
1.923													39.5
1.9281										40.3
1.9283		39.7
1.93									40.2
1.9307	40.1
1.9307															40.1
1.9313														40.2
1.9331													39.7
1.9334						39.3
1.9381										40.3
1.9386		38.9
1.9405									39.8
1.9409	40.1
1.9411															40.1
1.9418														38.9
1.9433													39.7
1.9439						39.2
1.9481										40.6
1.9488		39
1.9509									40.1
1.951	40.3
1.9514															40.1
1.9523														38.9
1.9535													39.3
1.9545						39.3
1.9581										40.4
1.959		39.1
1.9612	40
1.9613									40.1
1.9618															39.1
1.9628														39.4
1.9636													39
1.965						39.1
1.9681										40.4
1.9693		39.8
1.9714	40.2
1.9717									40
1.9722															39.3
1.9733														39.7
1.9738													39.1
1.9743					39.1
1.9743					39.1
1.9755						39.3
1.9782										40.4
1.9795		40.1
1.9816	39.9
1.9822									39.8
1.9825															39.8
1.9838														39.7
1.984													39.3
1.9882										40.1
1.9898		40.1
1.9918	39.5
1.9926									39.5
1.9929															39.8
1.9942													39.6
1.9942														39.5
1.9982										40.6
2		39.5
2.002	39.5
2.003									39.2
2.0033															40
2.0043													39.8
2.0047														39.5
2.0083										40.3
2.0103		39.6
2.0122	39.6
2.0134									38.9
2.0137															39.6
2.0145													40
2.0152														39.5
2.0183										40.2
2.0205		39.2
2.0224	38.7
2.0239									38.8
2.024															40.1
2.0247													39.6
2.0257														39.9
2.0283										40.1
2.0308		38.7
2.0326	38.6
2.0343									39.4
2.0344															40.3
2.0348													39.6
2.0362														40.1
2.0383										39.8
2.0386						38.6
2.041		39
2.0428	38.5
2.0448															40.4
2.0448									39.6
2.045													39.3
2.0467														40.4
2.0471					38.5
2.0471					38.5
2.0484										39.6
2.0491						38.8
2.0513		39.4
2.0531	39.2
2.0551															40.4
2.0552													39.3
2.0552									39.8
2.0572														40.6
2.0584										39.9
2.0597						38.8
2.0615		40
2.0633	39.7
2.0653													39.7
2.0655															40.8
2.0656									40
2.0677														40.5
2.0684										39.7
2.0702						38.8
2.0718		39.2
2.0735	38.9
2.0755													40
2.0758															40.2
2.076									40.2
2.0781														40.5
2.0784										39.6
2.0807						38.7
2.082		38.9
2.0837	39.1
2.0857													39.8
2.0862															40.2
2.0865									40.3
2.0885										40
2.0886														40.1
2.0912						38.7
2.0923		39.5
2.0939	39.3
2.0958													40.2
2.0966															40.3
2.0969									40.3
2.0985										39.9
2.0991														40.7
2.1017						38.8
2.1025		39.5
2.1041	39.3
2.106													40.2
2.1069															40.6
2.1073									40.6
2.1085										39.9
2.1096														40.4
2.1123						39
2.1128		39.5
2.1143	39.4
2.1161													40.1
2.1173															41.1
2.1177									40.4
2.1186										39.4
2.1199					38.1
2.1199					38.1
2.1201														39.8
2.1228						38.7
2.1231		39.2
2.1245	39.2
2.1263													40.4
2.1276															40.6
2.1281									40.4
2.1286										40
2.1306														39.7
2.1333		39.5
2.1333						38.9
2.1347	39.2
2.1365													40.2
2.138															40.4
2.1386									40.4
2.1386										39.7
2.1411														40
2.1436		39.8
2.1438						38.9
2.1449	39.2
2.1466													40.2
2.1483															40.5
2.1487										40.1
2.149									40.1
2.1515														41
2.1538		39.9
2.1543						38.6
2.1551	39.5
2.1568													39.9
2.1587															40.5
2.1587										39.7
2.1594									40.6
2.162														41
2.1641		39.3
2.1648						38.5
2.1653	38.5
2.167													40.2
2.1687										39.4
2.1691															40.6
2.1698									40.3
2.1725														41
2.1743		39.6
2.1753						38.6
2.1755	39.3
2.1771													39.5
2.1787										39
2.1794															40.3
2.1802									40.2
2.1823					38.8
2.1823					38.8
2.183														40.6
2.1845		39.9
2.1857	39
2.1859						38.6
2.1873													39.4
2.1888										38.5
2.1898															40.2
2.1907									40.1
2.1934														40.6
2.1948		40.2
2.1959	39.2
2.1964						39.1
2.1975													39.4
2.1988										39.1
2.2001															40.1
2.2011									39.8
2.2039														40.5
2.205		39.5
2.2061	39.8
2.2069						39.2
2.2076													40.1
2.2088										39.5
2.2105															39.9
2.2115									39.6
2.2144														41
2.2153		39.5
2.2163	39.6
2.2174						39.2
2.2178													40.1
2.2189										39.7
2.2209															40
2.2219									39.9
2.2249														40.5
2.2255		39.3
2.2265	39.8
2.228													39.7
2.228						38.9
2.2289										39.6
2.2312															39.8
2.2324									39.7
2.2354														40.4
2.2358		39.8
2.2367	39.4
2.2381													40
2.2385						39.3
2.2389										39.3
2.2416															40.3
2.2428									39.6
2.2458														40.4
2.246		39.6
2.2469	39.6
2.2483													39.8
2.2489										39.5
2.249						39.4
2.252															40.7
2.2532									40
2.255					38.6
2.255					38.6
2.2563		39.4
2.2563														40.5
2.2571	39.2
2.2585													39.8
2.259										39.5
2.2595						39.2
2.2623															40.1
2.2636									39.9
2.2655					38.6
2.2655					38.6
2.2665		39.4
2.2668														40.3
2.2673	39.3
2.2686													39.8
2.269										39.1
2.27						39
2.2727															40.2
2.2741									39.9
2.2768		39.6
2.2773														40.4
2.2775	39.5
2.2788													40
2.279										38.7
2.2805						38.9
2.2831															40.2
2.2845									39.4
2.287		39.3
2.2877	39.5
2.2878														40.4
2.2889													40.4
2.2891										38.7
2.291						38.7
2.2934															40.3
2.2949									40
2.2973		39.6
2.2979	39.7
2.2983														39.4
2.2991													40
2.2991										38.7
2.3015						38.9
2.3038															40.3
2.3054									39.7
2.3075		39.4
2.3081	39.8
2.3088														40.3
2.3091										38.8
2.3093													39.9
2.312						38.7
2.3141															40
2.3158									40.1
2.3178		39.8
2.3183	39.6
2.3191										38.8
2.3192														40
2.3194													39.9
2.3225						38.8
2.3245															40
2.3262									39.7
2.328		39.4
2.3285	38.6
2.3292										38.8
2.3296													39.8
2.3297														40
2.3331						39
2.3349															39.8
2.3366									39.4
2.3383		39.9
2.3387	39.2
2.3392										38.7
2.3397													39.8
2.3402														40
2.3436						39
2.3452															39.8
2.3471									39
2.3485		39.2
2.3489	39.5
2.3492										38.7
2.3499													39.6
2.3507														40
2.3541						39.2
2.3556															40.4
2.3575									38.5
2.3588		39
2.3591	39.4
2.3592										38.6
2.3601													39.3
2.3612														40.1
2.3646						39.2
2.366															40.1
2.368									39.1
2.369		39.5
2.3693	39.7
2.3693										39
2.3703													39.3
2.3717														40.3
2.3751						39.3
2.3763															40
2.3784									39.5
2.3793		39.6
2.3793										39.5
2.3795	39.4
2.3804													39.6
2.3822														40.2
2.3856						39.1
2.3867															39.9
2.3888									39.7
2.3893										39.6
2.3895		39.6
2.3897	39.6
2.3906													39.6
2.3927														40.2
2.3961						39.1
2.397															39.9
2.3993									39.6
2.3994										39.3
2.3998		39.3
2.3999	39.2
2.4008													39.6
2.4031														39.6
2.4066						39.2
2.4074															39.8
2.4094										39
2.4097									39.3
2.41		39
2.4101	39.4
2.4109													39.6
[truncated: 591 more rows]

## Sheet: S5
supplement figure S5a
	Mock-Mock																					Mock-Treatment																					Virus-Treatment
0	100	100	100	100	100	100																100	100	100	100	100	100	100	100	100	100	100	100	100	100	100	100	100	100	100	100	100	100	100	100	100	100	100	100
0.5																						98.9	99.3	98.5	98.8	98.8	98.2	98.2	98.9	98.7	98.9	98.9	99.4	98.5	98.5	98.3	98.5	98.4	98.5	98.9	99	98.4	98.9	98.7	98.9	98.4	98.9	99	99.4
1																						102.3	102.6	105.3	101.2	104.3	106.6	103	102.3	103.2	99.5	100	102.9	101	101.9	100	99.5	102.7	102.6	102.8	99	101.6	103.4	98.7	104.8	101.1	102.2	100.5	101.2
1.5																						101.1	101.3	103.8	99.4	102.5	104.8	101.8	101.7	102.6	98.4	98.3	101.2	99.5	100.5	98.3	98.5	101.6	101.5	101.1	98.2	100.5	101.7	97.4	103.7	100.5	100.5	99.5	100
2																						104.6	104	104.6	106.2	105.6	108.4	104.7	104.5	107.7	100	101.1	102.9	98	102.4	101.7	100	102.1	102.1	102.8	97	102.2	104.5	101.9	101.6	103.7	102.2	102.6	103.5
2.5																									104.9	103.7	107.2	103	103.4	106.4	98.9	100	101.2	96.4	101	100	98.5	100	101	101.7	95.5	101.1				102.1	100.5	101.6	102.3
3																									104.9	104.3	109	105.9	104	108.3	100	102.2	104.1	100.5	101	103.9	100.5	100.5	102.1	104.5	97	101.1				102.1	89.6	100	104.1
3.5																												104.7	102.8	106.4	98.9	101.1	102.3	99	99.5	102.8	99	98.9	100	102.8	95.5	100							102.9
4																												105.3	106.2	105.8	100	101.7	102.9	98.5	100	102.8	100	100.5	103.1	103.9	97.5	101.1							104.7
4.5																															98.4	100.6	101.2	97.5	98.5	101.1	99	99.5	102.6	102.8	96.5	99.5
5																															100.5	102.2	104.1	98.5	101.5	101.7	102.5	104.3	102.1	106.7	98.5	102.2
5.5																															103.8	102.8	105.8	97.5	100.5	100	101	103.2	100	105.6	97.5	101.1
6																																		100.5	102.4	102.2	101	104.3	103.1	105.1	99	102.2
6.5																																					99.5	103.2	102.6	103.9	98	101.1
7																																					103.4	104.3	105.1	106.2	97	103.8
7.5																																					102.9	102.7	104.1	105.1	95.5	103.3
8																																					102.5	105.3	105.1	105.6	99.5	104.9
9																																								107.3	98.5	103.3
10																																								109.6	101	106
supplement figure S5b
	Mock-Mock																					Mock-Treatment																					Virus-Treatment
0	37.6	37.4	37.8	37.6	37.4	37.5																37.8	37.6	37.6	37.8	37.4	37.5	37.2	37.6	37.8	37.9	37.4	37.2	37.6	37.3	37.4	37.5	37.8	37.2	37.5	37.8	37.6	37.4	37.5	37.8	37.1	37.6	37.4	37.8
1																						37.5	37.6	37.4	37.2	37.8	37.6	37.9	37.4	37.5	37.1	37.2	37.5	37.6	37.5	37.4	37.6	37.4	37.8	37.5	37.6	37.2	37.6	37.5	37.4	37.8	37.3	37.7	37.2
2																						37.6	37.4	37.5	37.8	37.2	37.4	37.6	37.2	37.5	37.8	37.4	37.6	37.8	37.6	37.4	37.5	37.8	37.5	37.6	37.4	37.3	37.6	37.4	37.5	37.3	37.8	37.6	37.2
3																									37.5	37.4	37.6	37.5	37.8	37.6	37.2	37.8	37.6	37.5	37.4	37.6	37.5	37.8	37.4	37.4	37.2	37.5				37.6	37.4	37.5	37.8
4																												37.6	37.4	37.5	37.8	37.2	37.5	37.5	37.4	37.6	37.8	37.5	37.2	37.3	37.3	37.8							37.5
5																															37.6	37.3	37.4	37.6	37.4	37.4	37.5	37.8	37.2	37.3	37.6	37.5
6																															37.5	37.8	37.6	37.6	37.3	37.4	37.8	37.9	37.4	37.5	37.6	37.2
7																																					37.6	37.4	37.5	37.8	37.2	37.5
8																																					37.6	37.4	37.5	37.8	37.6	37.5
9																																								37.5	37.6	37.5
10																																								37.6	37.4	37.5
[truncated: 23 more columns]

[truncated: 8 more sheets: S6, S7, S9, S10, S12, S13, S14, S15]
