# Supplementary material for: 4’-Fluorouridine mitigates lethal infection with pandemic human and highly pathogenic avian influenza viruses
Source: PLoS Pathog. 2023 Apr 17;19(4):e1011342. doi: 10.1371/journal.ppat.1011342 (PMC10138230; doi:10.1371/journal.ppat.1011342)
Supplement: S2 Data — (XLSX) [file ppat.1011342.s017.xlsx]

## Sheet: Figure 1
Figure 1b
	A/Wisconsin/67/2005 (H3N2)	A/California/07/2009 (H1N1)	A/Netherlands/602/2009 (H1N1)	A/Wyoming/03/2003 (H3N2)	A/duck/Alberta/35/76 (H1N1)	A/swine/Spain/53207/2004 (H1N1)	B/Memphis/20/1996 (Yamagata)	B/Malaysia/2506/2004 (Victoria)
log(inhibitor) vs. response -- Variable slope (four parameters)
Best-fit values
Bottom	1.891	1.763	1.75	1.786	1.79	1.711	1.775	1.75
Top	4.988	5.501	4.462	4.122	5.876	6.264	7.525	6.466
LogIC50	-1.688	-1.301	-1.535	-1.536	-0.7898	0.139	-0.6172	-0.6103
HillSlope	-2.053	-0.833	-1.673	-1.587	-3.066	-1.62	-1.157	-1.149
IC50	0.02052	0.05004	0.02916	0.02908	0.1623	1.377	0.2415	0.2453
Span	3.097	3.738	2.712	2.336	4.085	4.553	5.75	4.717
95% CI (profile likelihood)
Bottom	1.746 to 2.022	1.373 to 2.040	1.508 to 1.952	1.527 to 1.987	1.576 to 2.003	1.350 to 2.004	1.617 to 1.923	1.526 to 1.949
Top	4.737 to 5.250	5.117 to 6.132	4.168 to 4.788	3.873 to 4.406	5.570 to 6.194	6.085 to 6.456	7.353 to 7.703	6.224 to 6.722
LogIC50	-1.792 to -1.583	-1.562 to -1.098	-1.674 to -1.406	-1.679 to -1.380	-0.8819 to ???	0.05722 to 0.2249	-0.6688 to -0.5648	-0.7008 to -0.5193
HillSlope	-3.585 to -1.204	-1.216 to -0.5318	-3.396 to -1.075	-3.029 to -0.9853	??? to -2.100	-2.141 to -1.218	-1.308 to -1.027	-1.409 to -0.9452
IC50	0.01616 to 0.02614	0.02743 to 0.07977	0.02118 to 0.03926	0.02096 to 0.04165	0.1313 to ???	1.141 to 1.678	0.2144 to 0.2724	0.1991 to 0.3025
Goodness of Fit
Degrees of Freedom	32	35	14	14	20	20	20	20
R squared	0.9512	0.9288	0.9666	0.961	0.9713	0.984	0.9958	0.9876
Sum of Squares	2.826	4.901	0.73	0.621	2.395	1.314	0.5027	1.005
Sy.x	0.2972	0.3742	0.2283	0.2106	0.3461	0.2563	0.1585	0.2242
Number of points
# of X values	39	39	39	39	36	36	36	36
# Y values analyzed	36	39	18	18	24	24	24	24
	A/Wisconsin/67/2005 (H3N2)	A/California/07/2009 (H1N1)	A/Netherlands/602/2009 (H1N1)	A/Wyoming/03/2003 (H3N2)	A/duck/Alberta/35/76 (H1N1)	A/swine/Spain/53207/2004 (H1N1)	B/Memphis/20/1996 (Yamagata)	B/Malaysia/2506/2004 (Victoria)
log(agonist) vs. response -- Find ECanything
Best-fit values
logECF	-1.223	-0.1551	-0.9646	-0.9352	-0.4786	0.7281	0.2078	0.2203
HillSlope	-2.053	-0.833	-1.673	-1.587	-3.066	-1.62	-1.157	-1.149
F	= 10.00	= 10.00	= 10.00	= 10.00	= 10.00	= 10.00	= 10.00	= 10.00
Bottom	1.891	1.763	1.75	1.786	1.79	1.711	1.775	1.75
Top	4.988	5.501	4.462	4.122	5.876	6.264	7.525	6.466
ECF	0.05986	0.6996	0.1085	0.1161	0.3322	5.347	1.613	1.661
Span	3.097	3.738	2.712	2.336	4.085	4.553	5.75	4.717
95% CI (profile likelihood)
logECF	-1.413 to -0.8774	-0.5258 to 0.4186	-1.226 to -0.6396	-1.236 to -0.5187	-0.6035 to -0.3334	0.5538 to 0.9650	0.09812 to 0.3286	0.04892 to 0.4253
HillSlope	-3.585 to -1.204	-1.216 to -0.5318	-3.396 to -1.075	-3.029 to -0.9853	??? to -2.100	-2.141 to -1.218	-1.308 to -1.027	-1.409 to -0.9452
Bottom	1.746 to 2.022	1.373 to 2.040	1.508 to 1.952	1.527 to 1.987	1.576 to 2.003	1.350 to 2.004	1.617 to 1.923	1.526 to 1.949
Top	4.737 to 5.250	5.117 to 6.132	4.168 to 4.788	3.873 to 4.406	5.570 to 6.194	6.085 to 6.456	7.353 to 7.703	6.224 to 6.722
ECF	0.03862 to 0.1326	0.2980 to 2.622	0.05942 to 0.2293	0.05813 to 0.3029	0.2492 to 0.4641	3.579 to 9.226	1.253 to 2.131	1.119 to 2.663
Goodness of Fit
Degrees of Freedom	32	35	14	14	20	20	20	20
R squared	0.9512	0.9288	0.9666	0.961	0.9713	0.984	0.9958	0.9876
Sum of Squares	2.826	4.901	0.73	0.621	2.395	1.314	0.5027	1.005
Sy.x	0.2972	0.3742	0.2283	0.2106	0.3461	0.2563	0.1585	0.2242
Constraints
F	F = 10	F = 10	F = 10	F = 10	F = 10	F = 10	F = 10	F = 10
Number of points
# of X values	39	39	39	39	36	36	36	36
# Y values analyzed	36	39	18	18	24	24	24	24
Figure 1c
	California	Swine	Wisconsin	Malaysia
log(inhibitor) vs. response -- Variable slope (four parameters)
Best-fit values
Bottom	= 1.800	= 1.800	= 1.800	= 1.800
Top	5.286	4.906	4.934	3.786
LogIC50	-0.07535	-0.153	0.09728	-0.8941
HillSlope	-0.753	-0.3566	-0.6011	-0.5274
IC50	0.8407	0.7031	1.251	0.1276
Span	3.486	3.106	3.134	1.986
95% CI (profile likelihood)
Top	5.039 to 5.559	4.521 to 5.565	4.617 to 5.317	3.515 to 4.183
LogIC50	-0.2419 to 0.08619	-0.8258 to 0.2497	-0.1914 to 0.3604	-1.396 to -0.5641
HillSlope	-0.9307 to -0.6132	-0.4780 to -0.2475	-0.8120 to -0.4430	-0.7204 to -0.3737
IC50	0.5729 to 1.220	0.1493 to 1.777	0.6436 to 2.293	0.04020 to 0.2728
Goodness of Fit
Degrees of Freedom	21	21	21	21
R squared	0.9603	0.9028	0.9107	0.9197
Sum of Squares	1.329	1.175	1.921	0.6856
Sy.x	0.2516	0.2365	0.3025	0.1807
Constraints
Bottom	Bottom = 1.8	Bottom = 1.8	Bottom = 1.8	Bottom = 1.8
Number of points
# of X values	24	24	24	24
# Y values analyzed	24	24	24	24
	California	Swine	Memphis	Malaysia
log(agonist) vs. response -- Find ECanything
Best-fit values
logECF	0.5219	0.7233	0.6648	0.1354
HillSlope	-0.8403	-0.6515	-0.39	-0.7929
F	= 10.00	= 10.00	= 10.00	= 10.00
Bottom	= 1.800	= 1.800	= 1.800	= 1.800
Top	3.867	4.257	4.43	4.094
ECF	3.326	5.288	4.622	1.366
Span	2.067	2.457	2.63	2.294
95% CI (profile likelihood)
logECF	-0.1029 to 1.213	0.3954 to 1.092	??? to 1.265	-0.08295 to 0.3675
HillSlope	-1.706 to -0.4563	-0.8988 to -0.4625	-0.5963 to ???	-1.029 to -0.6076
Top	3.492 to 4.658	3.897 to 4.920	3.454 to ???	3.823 to 4.529
ECF	0.7891 to 16.34	2.485 to 12.37	??? to 18.39	0.8261 to 2.331
Goodness of Fit
Degrees of Freedom	21	21	21	21
R squared	0.8336	0.9344	0.9026	0.9674
Sum of Squares	2.298	0.943	0.6059	0.4177
Sy.x	0.3308	0.2119	0.1699	0.141
Constraints
F	F = 10	F = 10	F = 10	F = 10
Bottom	Bottom = 1.8	Bottom = 1.8	Bottom = 1.8	Bottom = 1.8
Number of points
# of X values	24	24	24	24
# Y values analyzed	24	24	24	24
Figure 1e
Table Analyzed	all11uM
Two-way ANOVA	Ordinary
Alpha	0.05
Source of Variation	% of total variation	P value	P value summary	Significant?
Interaction	33.15	<0.0001	****	Yes
Row Factor	33.46	<0.0001	****	Yes
Column Factor	22.33	<0.0001	****	Yes
ANOVA table	SS	DF	MS	F (DFn, DFd)	P value
Interaction	112.1	5	22.43	F (5, 24) = 14.40	P<0.0001
Row Factor	113.2	5	22.64	F (5, 24) = 14.53	P<0.0001
Column Factor	75.55	1	75.55	F (1, 24) = 48.50	P<0.0001
Residual	37.38	24	1.558
Difference between column means
Mean of 4-'FlU-TP	1.447
Mean of UTP	4.345
Difference between means	-2.897
SE of difference	0.416
95% CI of difference	-3.756 to -2.039
Data summary
Number of columns (Column Factor)	2
Number of rows (Row Factor)	6
Number of values	36
Compare each cell mean with the other cell mean in that row
Number of families	1
Number of comparisons per family	6
Alpha	0.05
Šídák's multiple comparisons test	Mean Diff.	95.00% CI of diff.	Below threshold?	Summary	Adjusted P Value
4-'FlU-TP - UTP
12G	-9.792	-12.71 to -6.872	Yes	****	<0.0001
11A	-3.915	-6.835 to -0.9943	Yes	**	0.0047
10A	-3.113	-6.034 to -0.1925	Yes	*	0.0322
9A	-1.739	-4.660 to 1.181	No	ns	0.4713
8U	1.088	-1.832 to 4.009	No	ns	0.8784
7C	0.08775	-2.833 to 3.008	No	ns	>0.9999
Test details	Mean 1	Mean 2	Mean Diff.	SE of diff.	N1	N2	t	DF
4-'FlU-TP - UTP
12G	0.8227	10.61	-9.792	1.019	3	3	9.609	24
11A	1.225	5.14	-3.915	1.019	3	3	3.842	24
10A	0.5854	3.699	-3.113	1.019	3	3	3.055	24
9A	0.8058	2.545	-1.739	1.019	3	3	1.707	24
8U	4.887	3.799	1.088	1.019	3	3	1.068	24
7C	0.3585	0.2707	0.08775	1.019	3	3	0.08611	24
Figure 1f
	4'-FlU-TP	UTP
Michaelis-Menten
Best-fit values
Vmax	18.49	31.69
Km	1.243	0.3276
95% CI (profile likelihood)
Vmax	13.54 to 24.64	28.93 to 34.63
Km	0.1031 to 5.929	0.2009 to 0.5259
Goodness of Fit
Degrees of Freedom	19	19
R squared	0.3789	0.8887
Sum of Squares	646.7	225.8
Sy.x	5.834	3.447
Constraints
Km	Km > 0	Km > 0
Number of points
# of X values	21	42
# Y values analyzed	21	21

## Sheet: Figure 2
figure 2d
	vehicle treated	2mg/kg BW	0.4mg/kg BW	0.08mg/kg BW
Number of rows	20	20	20	20
# of blank lines	15	15	15	15
# rows with impossible data	0	0	0	0
# censored subjects	0	5	0	0
# deaths/events	5	0	5	5
Median survival	4.5	Undefined	7	5
figure 2f
	vehicle treated	24h p.I.	36h p.I.	48h p.I.	60h p.I.	72h p.I.
Number of rows	11	11	11	11	11	11
# of blank lines	6	6	6	6	6	6
# rows with impossible data	0	0	0	0	0	0
# censored subjects	0	5	5	5	5	4
# deaths/events	5	0	0	0	0	1
Median survival	4.5	Undefined	Undefined	Undefined	Undefined	Undefined
figure 2g
Table Analyzed	Transform of Fig 2g - latest onset treatment titer
Data sets analyzed	A-F
ANOVA summary
F	174
P value	<0.0001
P value summary	****
Significant diff. among means (P < 0.05)?	Yes
R squared	0.9732
Brown-Forsythe test
F (DFn, DFd)	0.5849 (5, 24)
P value	0.7113
P value summary	ns
Are SDs significantly different (P < 0.05)?	No
Bartlett's test
Bartlett's statistic (corrected)	3.379
P value	0.6417
P value summary	ns
Are SDs significantly different (P < 0.05)?	No
ANOVA table	SS	DF	MS	F (DFn, DFd)	P value
Treatment (between columns)	38.61	5	7.721	F (5, 24) = 174.0	P<0.0001
Residual (within columns)	1.065	24	0.04436
Total	39.67	29
Data summary
Number of treatments (columns)	6
Number of values (total)	30
Number of families	1
Number of comparisons per family	5
Alpha	0.05
Dunnett's multiple comparisons test	Mean Diff.	95.00% CI of diff.	Below threshold?	Summary	Adjusted P Value	A-?
vehicle treated vs. Column B	3.321	2.962 to 3.680	Yes	****	<0.0001	B	Column B
vehicle treated vs. Column C	2.393	2.034 to 2.752	Yes	****	<0.0001	C	Column C
vehicle treated vs. Column D	1.702	1.343 to 2.061	Yes	****	<0.0001	D	Column D
vehicle treated vs. Column E	0.8545	0.4954 to 1.214	Yes	****	<0.0001	E	Column E
vehicle treated vs. Column F	0.5491	0.1901 to 0.9082	Yes	**	0.0018	F	Column F
Test details	Mean 1	Mean 2	Mean Diff.	SE of diff.	n1	n2	q	DF
vehicle treated vs. Column B	6.235	2.914	3.321	0.1332	5	5	24.93	24
vehicle treated vs. Column C	6.235	3.842	2.393	0.1332	5	5	17.97	24
vehicle treated vs. Column D	6.235	4.533	1.702	0.1332	5	5	12.78	24
vehicle treated vs. Column E	6.235	5.381	0.8545	0.1332	5	5	6.414	24
vehicle treated vs. Column F	6.235	5.686	0.5491	0.1332	5	5	4.122	24
figure 2h
Table Analyzed	Transform of Fig 2h - Lung titer -Days to clearance at 2mg/kg
Data sets analyzed	A-D
ANOVA summary
F	1096
P value	<0.0001
P value summary	****
Significant diff. among means (P < 0.05)?	Yes
R squared	0.9958
Brown-Forsythe test
F (DFn, DFd)	7.006 (3, 14)
P value	0.0041
P value summary	**
Are SDs significantly different (P < 0.05)?	Yes
Bartlett's test
Bartlett's statistic (corrected)
P value
P value summary
Are SDs significantly different (P < 0.05)?
ANOVA table	SS	DF	MS	F (DFn, DFd)	P value
Treatment (between columns)	41.62	3	13.87	F (3, 14) = 1096	P<0.0001
Residual (within columns)	0.1772	14	0.01266
Total	41.79	17
Data summary
Number of treatments (columns)	4
Number of values (total)	18
Number of families	1
Number of comparisons per family	3
Alpha	0.05
Dunnett's multiple comparisons test	Mean Diff.	95.00% CI of diff.	Below threshold?	Summary	Adjusted P Value	A-?
Vehicle 4.5 dpi vs. Column B	2.537	2.324 to 2.750	Yes	****	<0.0001	B	Column B
Vehicle 4.5 dpi vs. Column C	4.164	3.951 to 4.377	Yes	****	<0.0001	C	Column C
Vehicle 4.5 dpi vs. Column D	4.164	3.951 to 4.377	Yes	****	<0.0001	D	Column D
Test details	Mean 1	Mean 2	Mean Diff.	SE of diff.	n1	n2	q	DF
Vehicle 4.5 dpi vs. Column B	6.164	3.627	2.537	0.08217	3	5	30.87	14
Vehicle 4.5 dpi vs. Column C	6.164	2	4.164	0.08217	3	5	50.68	14
Vehicle 4.5 dpi vs. Column D	6.164	2	4.164	0.08217	3	5	50.68	14
figure 2j
Table Analyzed	Transform of Fig 2j - Minimum doses titer
Data sets analyzed	A-D
ANOVA summary
F	131.8
P value	<0.0001
P value summary	****
Significant diff. among means (P < 0.05)?	Yes
R squared	0.9611
Brown-Forsythe test
F (DFn, DFd)	1.722 (3, 16)
P value	0.2027
P value summary	ns
Are SDs significantly different (P < 0.05)?	No
Bartlett's test
Bartlett's statistic (corrected)	4.248
P value	0.2359
P value summary	ns
Are SDs significantly different (P < 0.05)?	No
ANOVA table	SS	DF	MS	F (DFn, DFd)	P value
Treatment (between columns)	13.76	3	4.586	F (3, 16) = 131.8	P<0.0001
Residual (within columns)	0.5568	16	0.0348
Total	14.32	19
Data summary
Number of treatments (columns)	4
Number of values (total)	20
Number of families	1
Number of comparisons per family	3
Alpha	0.05
Dunnett's multiple comparisons test	Mean Diff.	95.00% CI of diff.	Below threshold?	Summary	Adjusted P Value	A-?
vehicle treated vs. Column B	0.8644	0.5585 to 1.170	Yes	****	<0.0001	B	Column B
vehicle treated vs. Column C	1.432	1.126 to 1.738	Yes	****	<0.0001	C	Column C
vehicle treated vs. Column D	2.276	1.970 to 2.582	Yes	****	<0.0001	D	Column D
Test details	Mean 1	Mean 2	Mean Diff.	SE of diff.	n1	n2	q	DF
vehicle treated vs. Column B	5.71	4.846	0.8644	0.118	5	5	7.327	16
vehicle treated vs. Column C	5.71	4.278	1.432	0.118	5	5	12.14	16
vehicle treated vs. Column D	5.71	3.434	2.276	0.118	5	5	19.29	16
figure 2k
	vehicle treated	1 dose @ 2mg/kg BW	2 doses	3 doses
Number of rows	14	14	14	14
# of blank lines	9	9	9	9
# rows with impossible data	0	0	0	0
# censored subjects	0	2	4	5
# deaths/events	5	3	1	0
Median survival	4.5	7	Undefined	Undefined

## Sheet: Figure 3
figure 3b
Table Analyzed	Transform of 3b-Nasal Lavage titer
Two-way ANOVA	Ordinary
Alpha	0.05
Source of Variation	% of total variation	P value	P value summary	Significant?
Interaction	27.72	<0.0001	****	Yes
Row Factor	31.74	<0.0001	****	Yes
Column Factor	36.14	<0.0001	****	Yes
ANOVA table	SS	DF	MS	F (DFn, DFd)	P value
Interaction	49.87	18	2.77	F (18, 56) = 19.59	P<0.0001
Row Factor	57.11	6	9.518	F (6, 56) = 67.31	P<0.0001
Column Factor	65.03	3	21.68	F (3, 56) = 153.3	P<0.0001
Residual	7.919	56	0.1414
Data summary
Number of columns (Column Factor)	4
Number of rows (Row Factor)	7
Number of values	84
Within each row, compare columns (simple effects within rows)
Number of families	7
Number of comparisons per family	3
Alpha	0.05
Dunnett's multiple comparisons test	Mean Diff.	95.00% CI of diff.	Below threshold?	Summary	Adjusted P Value
Row 1
vehicle vs. 4'-FlU (2 mg/kg) 24h 1 dose	0.208	-0.5333 to 0.9494	No	ns	0.838
vehicle vs. Group B	0.208	-0.5333 to 0.9494	No	ns	0.838
vehicle vs. Group C	-0.4587	-1.200 to 0.2826	No	ns	0.3179
Row 2
vehicle vs. 4'-FlU (2 mg/kg) 24h 1 dose	0.08344	-0.6579 to 0.8248	No	ns	0.9862
vehicle vs. Group B	0.4168	-0.3246 to 1.158	No	ns	0.3935
vehicle vs. Group C	0.08301	-0.6584 to 0.8244	No	ns	0.9864
Row 3
vehicle vs. 4'-FlU (2 mg/kg) 24h 1 dose	2.417	1.675 to 3.158	Yes	****	<0.0001
vehicle vs. Group B	2.125	1.384 to 2.866	Yes	****	<0.0001
vehicle vs. Group C	1.5	0.7581 to 2.241	Yes	****	<0.0001
Row 4
vehicle vs. 4'-FlU (2 mg/kg) 24h 1 dose	3.334	2.593 to 4.075	Yes	****	<0.0001
vehicle vs. Group B	3.792	3.051 to 4.534	Yes	****	<0.0001
vehicle vs. Group C	2.001	1.259 to 2.742	Yes	****	<0.0001
Row 5
vehicle vs. 4'-FlU (2 mg/kg) 24h 1 dose	2.875	2.134 to 3.617	Yes	****	<0.0001
vehicle vs. Group B	3.959	3.218 to 4.701	Yes	****	<0.0001
vehicle vs. Group C	1.917	1.175 to 2.658	Yes	****	<0.0001
Row 6
vehicle vs. 4'-FlU (2 mg/kg) 24h 1 dose	0.5417	-0.1997 to 1.283	No	ns	0.1985
vehicle vs. Group B	3.958	3.217 to 4.700	Yes	****	<0.0001
vehicle vs. Group C	1.25	0.5083 to 1.991	Yes	***	0.0004
Row 7
vehicle vs. 4'-FlU (2 mg/kg) 24h 1 dose	-0.9583	-1.700 to -0.2169	Yes	**	0.008
vehicle vs. Group B	2.875	2.134 to 3.616	Yes	****	<0.0001
vehicle vs. Group C	0.9167	0.1753 to 1.658	Yes	*	0.0116
Test details	Mean 1	Mean 2	Mean Diff.	SE of diff.	N1	N2	q	DF
Row 1
vehicle vs. 4'-FlU (2 mg/kg) 24h 1 dose	2.633	2.425	0.208	0.307	3	3	0.6775	56
vehicle vs. Group B	2.633	2.425	0.208	0.307	3	3	0.6775	56
vehicle vs. Group C	2.633	3.092	-0.4587	0.307	3	3	1.494	56
Row 2
vehicle vs. 4'-FlU (2 mg/kg) 24h 1 dose	5.55	5.466	0.08344	0.307	3	3	0.2718	56
vehicle vs. Group B	5.55	5.133	0.4168	0.307	3	3	1.357	56
vehicle vs. Group C	5.55	5.467	0.08301	0.307	3	3	0.2703	56
Row 3
vehicle vs. 4'-FlU (2 mg/kg) 24h 1 dose	6.633	4.217	2.417	0.307	3	3	7.871	56
vehicle vs. Group B	6.633	4.508	2.125	0.307	3	3	6.921	56
vehicle vs. Group C	6.633	5.134	1.5	0.307	3	3	4.884	56
Row 4
vehicle vs. 4'-FlU (2 mg/kg) 24h 1 dose	6.676	3.342	3.334	0.307	3	3	10.86	56
vehicle vs. Group B	6.676	2.883	3.792	0.307	3	3	12.35	56
vehicle vs. Group C	6.676	4.675	2.001	0.307	3	3	6.516	56
Row 5
vehicle vs. 4'-FlU (2 mg/kg) 24h 1 dose	6.509	3.633	2.875	0.307	3	3	9.364	56
vehicle vs. Group B	6.509	2.55	3.959	0.307	3	3	12.89	56
vehicle vs. Group C	6.509	4.592	1.917	0.307	3	3	6.243	56
Row 6
vehicle vs. 4'-FlU (2 mg/kg) 24h 1 dose	5.758	5.217	0.5417	0.307	3	3	1.764	56
vehicle vs. Group B	5.758	1.8	3.958	0.307	3	3	12.89	56
vehicle vs. Group C	5.758	4.509	1.25	0.307	3	3	4.07	56
Row 7
vehicle vs. 4'-FlU (2 mg/kg) 24h 1 dose	4.675	5.633	-0.9583	0.307	3	3	3.121	56
vehicle vs. Group B	4.675	1.8	2.875	0.307	3	3	9.363	56
vehicle vs. Group C	4.675	3.758	0.9167	0.307	3	3	2.986	56
figure 3c
Table Analyzed	Transform of 3c-Nasal Turbinate titer
Data sets analyzed	A-D
ANOVA summary
F	19.38
P value	0.0005
P value summary	***
Significant diff. among means (P < 0.05)?	Yes
R squared	0.879
Brown-Forsythe test
F (DFn, DFd)	0.3480 (3, 8)
P value	0.7918
P value summary	ns
Are SDs significantly different (P < 0.05)?	No
Bartlett's test
Bartlett's statistic (corrected)
P value
P value summary
Are SDs significantly different (P < 0.05)?
ANOVA table	SS	DF	MS	F (DFn, DFd)	P value
Treatment (between columns)	10.96	3	3.654	F (3, 8) = 19.38	P=0.0005
Residual (within columns)	1.508	8	0.1885
Total	12.47	11
Data summary
Number of treatments (columns)	4
Number of values (total)	12
Number of families	1
Number of comparisons per family	3
Alpha	0.05
Dunnett's multiple comparisons test	Mean Diff.	95.00% CI of diff.	Below threshold?	Summary	Adjusted P Value	D-?
vehicle vs. 4'-FlU (2 mg/kg) 24h 1 dose	0.1048	-0.9162 to 1.126	No	ns	0.9815	A	4'-FlU (2 mg/kg) 24h 1 dose
vehicle vs. Column B	2.374	1.353 to 3.395	Yes	***	0.0004	B	Column B
vehicle vs. Column C	1.098	0.07712 to 2.119	Yes	*	0.0363	C	Column C
Test details	Mean 1	Mean 2	Mean Diff.	SE of diff.	n1	n2	q	DF
vehicle vs. 4'-FlU (2 mg/kg) 24h 1 dose	7.49	7.386	0.1048	0.3545	3	3	0.2955	8
vehicle vs. Column B	7.49	5.117	2.374	0.3545	3	3	6.696	8
vehicle vs. Column C	7.49	6.392	1.098	0.3545	3	3	3.097	8
figure 3d
Lung titer
Table Analyzed	Transform of 3d-Lung Titer
Data sets analyzed	A-D
ANOVA summary
F	32.2
P value	<0.0001
P value summary	****
Significant diff. among means (P < 0.05)?	Yes
R squared	0.9235
Brown-Forsythe test
F (DFn, DFd)	1.622 (3, 8)
P value	0.2596
P value summary	ns
Are SDs significantly different (P < 0.05)?	No
Bartlett's test
Bartlett's statistic (corrected)
P value
P value summary
Are SDs significantly different (P < 0.05)?
ANOVA table	SS	DF	MS	F (DFn, DFd)	P value
Treatment (between columns)	15.96	3	5.321	F (3, 8) = 32.20	P<0.0001
Residual (within columns)	1.322	8	0.1653
Total	17.29	11
Data summary
Number of treatments (columns)	4
Number of values (total)	12
Number of families	1
Number of comparisons per family	3
Alpha	0.05
Dunnett's multiple comparisons test	Mean Diff.	95.00% CI of diff.	Below threshold?	Summary	Adjusted P Value	D-?
vehicle vs. 4'-FlU (2 mg/kg) 24h 1 dose	2.481	1.525 to 3.437	Yes	***	0.0002	A	4'-FlU (2 mg/kg) 24h 1 dose
vehicle vs. Column B	2.481	1.525 to 3.437	Yes	***	0.0002	B	Column B
vehicle vs. Column C	0.3795	-0.5764 to 1.335	No	ns	0.5554	C	Column C
Test details	Mean 1	Mean 2	Mean Diff.	SE of diff.	n1	n2	q	DF
vehicle vs. 4'-FlU (2 mg/kg) 24h 1 dose	4.281	1.8	2.481	0.3319	3	3	7.474	8
vehicle vs. Column B	4.281	1.8	2.481	0.3319	3	3	7.474	8
vehicle vs. Column C	4.281	3.901	0.3795	0.3319	3	3	1.143	8
Trachea titer
Table Analyzed	Transform of 3d-Trachea titer
Data sets analyzed	A-D
ANOVA summary
F	59.55
P value	<0.0001
P value summary	****
Significant diff. among means (P < 0.05)?	Yes
R squared	0.9571
Brown-Forsythe test
F (DFn, DFd)	3.660 (3, 8)
P value	0.0632
P value summary	ns
Are SDs significantly different (P < 0.05)?	No
Bartlett's test
Bartlett's statistic (corrected)
P value
P value summary
Are SDs significantly different (P < 0.05)?
ANOVA table	SS	DF	MS	F (DFn, DFd)	P value
Treatment (between columns)	21.01	3	7.004	F (3, 8) = 59.55	P<0.0001
Residual (within columns)	0.9409	8	0.1176
Total	21.95	11
Data summary
Number of treatments (columns)	4
Number of values (total)	12
Number of families	1
Number of comparisons per family	3
Alpha	0.05
Dunnett's multiple comparisons test	Mean Diff.	95.00% CI of diff.	Below threshold?	Summary	Adjusted P Value	D-?
vehicle vs. 4'-FlU (2 mg/kg) 24h 1 dose	3.056	2.250 to 3.862	Yes	****	<0.0001	A	4'-FlU (2 mg/kg) 24h 1 dose
vehicle vs. Column B	3.056	2.250 to 3.862	Yes	****	<0.0001	B	Column B
vehicle vs. Column C	3.056	2.250 to 3.862	Yes	****	<0.0001	C	Column C
Test details	Mean 1	Mean 2	Mean Diff.	SE of diff.	n1	n2	q	DF
vehicle vs. 4'-FlU (2 mg/kg) 24h 1 dose	4.856	1.8	3.056	0.28	3	3	10.91	8
vehicle vs. Column B	4.856	1.8	3.056	0.28	3	3	10.91	8
vehicle vs. Column C	4.856	1.8	3.056	0.28	3	3	10.91	8
BALF titer
Table Analyzed	Transform of 3d-BALF titer
Data sets analyzed	A-D
ANOVA summary
F	113.6
P value	<0.0001
P value summary	****
Significant diff. among means (P < 0.05)?	Yes
R squared	0.9771
Brown-Forsythe test
F (DFn, DFd)	0.7091 (3, 8)
P value	0.5732
P value summary	ns
Are SDs significantly different (P < 0.05)?	No
Bartlett's test
Bartlett's statistic (corrected)
P value
P value summary
Are SDs significantly different (P < 0.05)?
ANOVA table	SS	DF	MS	F (DFn, DFd)	P value
Treatment (between columns)	13.28	3	4.428	F (3, 8) = 113.6	P<0.0001
Residual (within columns)	0.3117	8	0.03896
Total	13.6	11
Data summary
Number of treatments (columns)	4
Number of values (total)	12
Number of families	1
Number of comparisons per family	3
Alpha	0.05
Dunnett's multiple comparisons test	Mean Diff.	95.00% CI of diff.	Below threshold?	Summary	Adjusted P Value	D-?
vehicle vs. 4'-FlU (2 mg/kg) 24h 1 dose	2.125	1.661 to 2.589	Yes	****	<0.0001	A	4'-FlU (2 mg/kg) 24h 1 dose
vehicle vs. Column B	2.667	2.203 to 3.131	Yes	****	<0.0001	B	Column B
vehicle vs. Column C	2.376	1.911 to 2.840	Yes	****	<0.0001	C	Column C
Test details	Mean 1	Mean 2	Mean Diff.	SE of diff.	n1	n2	q	DF
vehicle vs. 4'-FlU (2 mg/kg) 24h 1 dose	4.467	2.342	2.125	0.1612	3	3	13.18	8
vehicle vs. Column B	4.467	1.8	2.667	0.1612	3	3	16.55	8
vehicle vs. Column C	4.467	2.091	2.376	0.1612	3	3	14.74	8
figure 3f
Table Analyzed	Transform of 3f-Nasal Lavage titer
											Table Analyzed	Transform of 3f-Nasal Lavage titer
Two-way ANOVA	Ordinary
Alpha	0.05										Two-way ANOVA	Ordinary
											Alpha	0.05
Source of Variation	% of total variation	P value	P value summary	Significant?
Interaction	14.67	<0.0001	****	Yes							Source of Variation	% of total variation	P value	P value summary	Significant?
Row Factor	41.86	<0.0001	****	Yes							Interaction	15.87	<0.0001	****	Yes
Column Factor	40.81	<0.0001	****	Yes							Row Factor	62.91	<0.0001	****	Yes
											Column Factor	19.83	<0.0001	****	Yes
ANOVA table	SS	DF	MS	F (DFn, DFd)	P value
Interaction	32.63	8	4.079	F (8, 36) = 24.82	P<0.0001						ANOVA table	SS	DF	MS	F (DFn, DFd)	P value
Row Factor	93.09	8	11.64	F (8, 36) = 70.80	P<0.0001						Interaction	31.02	8	3.878	F (8, 36) = 51.79	P<0.0001
Column Factor	90.75	1	90.75	F (1, 36) = 552.2	P<0.0001						Row Factor	123	8	15.37	F (8, 36) = 205.3	P<0.0001
Residual	5.917	36	0.1643								Column Factor	38.77	1	38.77	F (1, 36) = 517.7	P<0.0001
											Residual	2.695	36	0.07487
Difference between column means
Mean of vehicle source	5.272										Difference between column means
Mean of treated source (12hpi)	2.68										Mean of vehicle source	5.703
Difference between means	2.593										Mean of treated source (24hpi)	4.008
SE of difference	0.1103										Difference between means	1.695
95% CI of difference	2.369 to 2.816										SE of difference	0.07447
											95% CI of difference	1.544 to 1.846
Data summary
Number of columns (Column Factor)	2										Data summary
Number of rows (Row Factor)	9										Number of columns (Column Factor)	2
Number of values	54										Number of rows (Row Factor)	9
											Number of values	54
Šídák's multiple comparisons test	Mean Diff.	95.00% CI of diff.	Below threshold?	Summary	Adjusted P Value
vehicle source - treated source (12hpi)											Compare each cell mean with the other cell mean in that row
Row 1	0	-0.9736 to 0.9736	No	ns	>0.9999
Row 2	0.2085	-0.7651 to 1.182	No	ns	0.9989						Number of families	1
Row 3	3.625	2.652 to 4.599	Yes	****	<0.0001						Number of comparisons per family	9
Row 4	4.125	3.151 to 5.099	Yes	****	<0.0001						Alpha	0.05
Row 5	4.709	3.735 to 5.682	Yes	****	<0.0001
Row 6	2.75	1.776 to 3.723	Yes	****	<0.0001						Šídák's multiple comparisons test	Mean Diff.	95.00% CI of diff.	Below threshold?	Summary	Adjusted P Value
Row 7	2.375	1.401 to 3.348	Yes	****	<0.0001
Row 8	1.958	0.9845 to 2.932	Yes	****	<0.0001						vehicle source - treated source (24hpi)
Row 9	3.584	2.610 to 4.558	Yes	****	<0.0001						Row 1	0	-0.6571 to 0.6571	No	ns	>0.9999
											Row 2	0.001007	-0.6561 to 0.6582	No	ns	>0.9999
											Row 3	-0.1666	-0.8238 to 0.4905	No	ns	0.9961
Test details	Mean 1	Mean 2	Mean Diff.	SE of diff.	N1	N2	t	DF			Row 4	0.8328	0.1756 to 1.490	Yes	**	0.0059
											Row 5	1.958	1.301 to 2.615	Yes	****	<0.0001
vehicle source - treated source (12hpi)											Row 6	2.501	1.844 to 3.158	Yes	****	<0.0001
Row 1	1.799	1.799	0	0.331	3	3	0	36			Row 7	2.542	1.885 to 3.199	Yes	****	<0.0001
Row 2	4.675	4.466	0.2085	0.331	3	3	0.6299	36			Row 8	3.292	2.634 to 3.949	Yes	****	<0.0001
Row 3	7.8	4.175	3.625	0.331	3	3	10.95	36			Row 9	4.292	3.635 to 4.949	Yes	****	<0.0001
Row 4	7.8	3.675	4.125	0.331	3	3	12.46	36
Row 5	7.134	2.425	4.709	0.331	3	3	14.23	36
Row 6	4.8	2.05	2.75	0.331	3	3	8.307	36			Test details	Mean 1	Mean 2	Mean Diff.	SE of diff.	N1	N2	t	DF
Row 7	4.3	1.925	2.375	0.331	3	3	7.174	36
Row 8	3.758	1.8	1.958	0.331	3	3	5.916	36			vehicle source - treated source (24hpi)
Row 9	5.384	1.8	3.584	0.331	3	3	10.83	36			Row 1	1.799	1.799	0	0.2234	3	3	0	36
											Row 2	4.092	4.091	0.001007	0.2234	3	3	0.004508	36
											Row 3	6.342	6.509	-0.1666	0.2234	3	3	0.7457	36
											Row 4	7.259	6.426	0.8328	0.2234	3	3	3.728	36
											Row 5	6.966	5.009	1.958	0.2234	3	3	8.762	36
											Row 6	7.301	4.8	2.501	0.2234	3	3	11.19	36
											Row 7	5.55	3.009	2.542	0.2234	3	3	11.38	36
											Row 8	5.841	2.55	3.292	0.2234	3	3	14.73	36
											Row 9	6.175	1.883	4.292	0.2234	3	3	19.21	36
Table Analyzed	Transform of 3f-Nasal Lavage titer										Table Analyzed	Transform of 3f-Nasal Lavage titer
Two-way ANOVA	Ordinary										Two-way ANOVA	Ordinary
Alpha	0.05										Alpha	0.05
Source of Variation	% of total variation	P value	P value summary	Significant?							Source of Variation	% of total variation	P value	P value summary	Significant?
Interaction	25.33	<0.0001	****	Yes							Interaction	21.6	<0.0001	****	Yes
Row Factor	25.33	<0.0001	****	Yes							Row Factor	58.67	<0.0001	****	Yes
Column Factor	43.74	<0.0001	****	Yes							Column Factor	5.575	<0.0001	****	Yes
ANOVA table	SS	DF	MS	F (DFn, DFd)	P value						ANOVA table	SS (Type III)	DF	MS	F (DFn, DFd)	P value
Interaction	51.43	9	5.715	F (9, 40) = 20.10	P<0.0001						Interaction	61.78	13	4.752	F (13, 51) = 6.949	P<0.0001
Row Factor	51.44	9	5.716	F (9, 40) = 20.11	P<0.0001						Row Factor	167.8	13	12.91	F (13, 51) = 18.87	P<0.0001
Column Factor	88.82	1	88.82	F (1, 40) = 312.4	P<0.0001						Column Factor	15.94	1	15.94	F (1, 51) = 23.32	P<0.0001
Residual	11.37	40	0.2843								Residual	34.88	51	0.6838
Difference between column means											Difference between column means
Mean of vehicle contact	4.233										Predicted (LS) mean of vehicle contact	4.233
Mean of treated contact (12hpi)	1.8										Predicted (LS) mean of treated contact (24hpi)	3.324
Difference between means	2.433										Difference between predicted means	0.9094
SE of difference	0.1377										SE of difference	0.1883
95% CI of difference	2.155 to 2.712										95% CI of difference	0.5313 to 1.288
Data summary											Data summary
Number of columns (Column Factor)	2										Number of columns (Column Factor)	2
Number of rows (Row Factor)	10										Number of rows (Row Factor)	14
Number of values	60										Number of values	79
Compare each cell mean with the other cell mean in that row											Compare each cell mean with the other cell mean in that row
Number of families	1										Number of families	1
Number of comparisons per family	10										Number of comparisons per family	14
Alpha	0.05										Alpha	0.05
Šídák's multiple comparisons test	Mean Diff.	95.00% CI of diff.	Below threshold?	Summary	Adjusted P Value						Šídák's multiple comparisons test	Predicted (LS) mean diff.	95.00% CI of diff.	Below threshold?	Summary	Adjusted P Value
vehicle contact - treated contact (12hpi)											vehicle contact - treated contact (24hpi)
Row 6	0	-1.290 to 1.290	No	ns	>0.9999						Row 6	1.332e-15	-2.057 to 2.057	No	ns	>0.9999
Row 7	0.08306	-1.207 to 1.373	No	ns	>0.9999						Row 7	0.9999	-1.057 to 3.057	No	ns	0.8881
Row 8	1.292	0.001955 to 2.581	Yes	*	0.0494						Row 8	2.709	0.6514 to 4.766	Yes	**	0.0028
Row 9	3.25	1.960 to 4.540	Yes	****	<0.0001						Row 9	4.625	2.568 to 6.682	Yes	****	<0.0001
Row 10	5.75	4.461 to 7.040	Yes	****	<0.0001						Row 10	3.166	1.109 to 5.224	Yes	***	0.0003
Row 11	4.874	3.585 to 6.164	Yes	****	<0.0001						Row 11	2.334	0.2768 to 4.391	Yes	*	0.0154
Row 12	3.5	2.211 to 4.790	Yes	****	<0.0001						Row 12	2.001	-0.05671 to 4.058	No	ns	0.0628
Row 13	2.875	1.585 to 4.165	Yes	****	<0.0001						Row 13	0.5	-1.557 to 2.557	No	ns	0.9998
Row 14	1.709	0.4191 to 2.998	Yes	**	0.0033						Row 14	-1.707	-3.765 to 0.3498	No	ns	0.1859
Row 15	1	-0.2895 to 2.290	No	ns	0.2386						Row 15	-1.52	-3.821 to 0.7796	No	ns	0.5071
											Row 16	-0.4585	-2.758 to 1.842	No	ns	>0.9999
											Row 17	-0.1045	-2.405 to 2.196	No	ns	>0.9999
Test details	Mean 1	Mean 2	Mean Diff.	SE of diff.	N1	N2	t	DF			Row 18	0.125	-2.175 to 2.425	No	ns	>0.9999
											Row 19	0.06338	-2.237 to 2.363	No	ns	>0.9999
vehicle contact - treated contact (12hpi)
Row 6	1.799	1.799	0	0.4353	3	3	0	40
Row 7	1.883	1.8	0.08306	0.4353	3	3	0.1908	40			Test details	Predicted (LS) mean 1	Predicted (LS) mean 2	Predicted (LS) mean diff.	SE of diff.	N1	N2	t	DF
Row 8	3.092	1.8	1.292	0.4353	3	3	2.967	40
Row 9	5.05	1.8	3.25	0.4353	3	3	7.466	40			vehicle contact - treated contact (24hpi)
Row 10	7.55	1.8	5.75	0.4353	3	3	13.21	40			Row 6	1.799	1.799	1.332e-15	0.6752	3	3	1.973e-15	51
Row 11	6.674	1.8	4.874	0.4353	3	3	11.2	40			Row 7	3.05	2.05	0.9999	0.6752	3	3	1.481	51
Row 12	5.3	1.8	3.5	0.4353	3	3	8.04	40			Row 8	5.217	2.508	2.709	0.6752	3	3	4.012	51
Row 13	4.675	1.8	2.875	0.4353	3	3	6.604	40			Row 9	7.342	2.717	4.625	0.6752	3	3	6.85	51
Row 14	3.509	1.8	1.709	0.4353	3	3	3.925	40			Row 10	7.467	4.3	3.166	0.6752	3	3	4.69	51
Row 15	2.8	1.8	1	0.4353	3	3	2.298	40			Row 11	5.55	3.216	2.334	0.6752	3	3	3.457	51
											Row 12	6.55	4.55	2.001	0.6752	3	3	2.963	51
											Row 13	6.175	5.675	0.5	0.6752	3	3	0.7406	51
											Row 14	4.051	5.758	-1.707	0.6752	3	3	2.529	51
											Row 15	2.988	4.508	-1.52	0.7549	2	3	2.014	51
											Row 16	2.675	3.134	-0.4585	0.7549	2	3	0.6073	51
											Row 17	2.237	2.342	-0.1045	0.7549	2	3	0.1384	51
											Row 18	2.175	2.05	0.125	0.7549	2	3	0.1656	51
											Row 19	1.988	1.925	0.06338	0.7549	2	3	0.08396	51
figure 3g
Table Analyzed	Transform of 3g-Nasal Turbinate titer		Table Analyzed	Transform of 3g-Nasal Turbinate titer
Column B	12hpi treated source		Column B	24hpi treated source
vs.	vs.		vs.	vs.
Column A	vehicle source		Column A	vehicle source
Unpaired t test			Unpaired t test
P value	0.0056		P value	<0.0001
P value summary	**		P value summary	****
Significantly different (P < 0.05)?	Yes		Significantly different (P < 0.05)?	Yes
One- or two-tailed P value?	Two-tailed		One- or two-tailed P value?	Two-tailed
t, df	t=5.428, df=4		t, df	t=20.33, df=4
How big is the difference?			How big is the difference?
Mean of column A	7.197		Mean of column A	7.856
Mean of column B	3.085		Mean of column B	4.365
Difference between means (B - A) ± SEM	-4.112 ± 0.7575		Difference between means (B - A) ± SEM	-3.491 ± 0.1717
95% confidence interval	-6.215 to -2.009		95% confidence interval	-3.967 to -3.014
R squared (eta squared)	0.8805		R squared (eta squared)	0.9904
F test to compare variances			F test to compare variances
F, DFn, Dfd	3.396, 2, 2		F, DFn, Dfd	2.725, 2, 2
P value	0.455		P value	0.5369
P value summary	ns		P value summary	ns
Significantly different (P < 0.05)?	No		Significantly different (P < 0.05)?	No
Data analyzed			Data analyzed
Sample size, column A	3		Sample size, column A	3
Sample size, column B	3		Sample size, column B	3
figure 3h
Table Analyzed	Transform of 3h-Lung Titer		Table Analyzed	Transform of 3h-Lung Titer
Column B	12hpi treated source		Column B	24hpi treated source
vs.	vs.		vs.	vs.
Column A	vehicle source		Column A	vehicle source
Unpaired t test			Unpaired t test
P value	0.0033		P value	0.0002
P value summary	**		P value summary	***
Significantly different (P < 0.05)?	Yes		Significantly different (P < 0.05)?	Yes
One- or two-tailed P value?	Two-tailed		One- or two-tailed P value?	Two-tailed
t, df	t=6.282, df=4		t, df	t=13.77, df=4
How big is the difference?			How big is the difference?
Mean of column A	3.967		Mean of column A	5.276
Mean of column B	1.995		Mean of column B	2.062
Difference between means (B - A) ± SEM	-1.971 ± 0.3138		Difference between means (B - A) ± SEM	-3.214 ± 0.2335
95% confidence interval	-2.842 to -1.100		95% confidence interval	-3.863 to -2.566
R squared (eta squared)	0.908		R squared (eta squared)	0.9793
F test to compare variances			F test to compare variances
F, DFn, Dfd	27.76, 2, 2		F, DFn, Dfd	34.53, 2, 2
P value	0.0695		P value	0.0563
P value summary	ns		P value summary	ns
Significantly different (P < 0.05)?	No		Significantly different (P < 0.05)?	No
Data analyzed			Data analyzed
Sample size, column A	3		Sample size, column A	3
Sample size, column B	3		Sample size, column B	3
Table Analyzed	Transform of 3h-Trachea titer		Table Analyzed	Transform of 3h-Trachea titer
Column B	12hpi treated source		Column B	24hpi treated source
vs.	vs.		vs.	vs.
Column A	vehicle source		Column A	vehicle source
Unpaired t test			Unpaired t test
P value	0.0139		P value	0.0013
P value summary	*		P value summary	**
Significantly different (P < 0.05)?	Yes		Significantly different (P < 0.05)?	Yes
One- or two-tailed P value?	Two-tailed		One- or two-tailed P value?	Two-tailed
t, df	t=4.178, df=4		t, df	t=7.961, df=4
How big is the difference?			How big is the difference?
Mean of column A	3.88		Mean of column A	4.551
Mean of column B	2.124		Mean of column B	2.223
Difference between means (B - A) ± SEM	-1.756 ± 0.4202		Difference between means (B - A) ± SEM	-2.329 ± 0.2925
95% confidence interval	-2.922 to -0.5891		95% confidence interval	-3.141 to -1.516
R squared (eta squared)	0.8136		R squared (eta squared)	0.9406
F test to compare variances			F test to compare variances
F, DFn, Dfd	77.77, 2, 2		F, DFn, Dfd	17.05, 2, 2
P value	0.0254		P value	0.1108
P value summary	*		P value summary	ns
Significantly different (P < 0.05)?	Yes		Significantly different (P < 0.05)?	No
Data analyzed			Data analyzed
Sample size, column A	3		Sample size, column A	3
Sample size, column B	3		Sample size, column B	3

## Sheet: Figure 4
figure 4b
Table Analyzed	Transform of Virus titer_for Stats
Two-way ANOVA	Ordinary
Alpha	0.05
Source of Variation	% of total variation	P value	P value summary	Significant?
Interaction	1.024	0.0019	**	Yes
Row Factor	0.01077	0.8717	ns	No
Column Factor	98.26	<0.0001	****	Yes
ANOVA table	SS	DF	MS	F (DFn, DFd)	P value
Interaction	0.6654	4	0.1664	F (4, 18) = 6.580	P=0.0019
Row Factor	0.006995	2	0.003497	F (2, 18) = 0.1383	P=0.8717
Column Factor	63.84	2	31.92	F (2, 18) = 1263	P<0.0001
Residual	0.4551	18	0.02528
Data summary
Number of columns (Column Factor)	3
Number of rows (Row Factor)	3
Number of values	27
Within each row, compare columns (simple effects within rows)
Number of families	3
Number of comparisons per family	2
Alpha	0.05
Dunnett's multiple comparisons test	Mean Diff.	95.00% CI of diff.	Below threshold?	Summary	Adjusted P Value
Row 1
Virus-Vehicle vs. Mock-Treatment	3.362	3.051 to 3.674	Yes	****	<0.0001
Virus-Vehicle vs. Virus-Treatment	1.512	1.200 to 1.823	Yes	****	<0.0001
Row 2
Virus-Vehicle vs. Mock-Treatment	3.869	3.557 to 4.180	Yes	****	<0.0001
Virus-Vehicle vs. Virus-Treatment	2.088	1.777 to 2.400	Yes	****	<0.0001
Row 3
Virus-Vehicle vs. Mock-Treatment	4.062	3.751 to 4.373	Yes	****	<0.0001
Virus-Vehicle vs. Virus-Treatment	2.38	2.068 to 2.691	Yes	****	<0.0001
Test details	Mean 1	Mean 2	Mean Diff.	SE of diff.	N1	N2	q	DF
Row 1
Virus-Vehicle vs. Mock-Treatment	5.217	1.854	3.362	0.1298	3	3	25.9	18
Virus-Vehicle vs. Virus-Treatment	5.217	3.705	1.512	0.1298	3	3	11.65	18
Row 2
Virus-Vehicle vs. Mock-Treatment	5.578	1.709	3.869	0.1298	3	3	29.8	18
Virus-Vehicle vs. Virus-Treatment	5.578	3.49	2.088	0.1298	3	3	16.09	18
Row 3
Virus-Vehicle vs. Mock-Treatment	5.774	1.712	4.062	0.1298	3	3	31.29	18
Virus-Vehicle vs. Virus-Treatment	5.774	3.394	2.38	0.1298	3	3	18.33	18
figure 4c
Table Analyzed	IL-6 - for Stats
Two-way ANOVA	Ordinary
Alpha	0.05
Source of Variation	% of total variation	P value	P value summary	Significant?
Interaction	6.108	0.0004	***	Yes
Row Factor	3.63	0.0009	***	Yes
Column Factor	87.15	<0.0001	****	Yes
ANOVA table	SS	DF	MS	F (DFn, DFd)	P value
Interaction	17844	4	4461	F (4, 18) = 8.842	P=0.0004
Row Factor	10605	2	5303	F (2, 18) = 10.51	P=0.0009
Column Factor	254612	2	127306	F (2, 18) = 252.3	P<0.0001
Residual	9081	18	504.5
Data summary
Number of columns (Column Factor)	3
Number of rows (Row Factor)	3
Number of values	27
Within each row, compare columns (simple effects within rows)
Number of families	3
Number of comparisons per family	2
Alpha	0.05
Dunnett's multiple comparisons test	Mean Diff.	95.00% CI of diff.	Below threshold?	Summary	Adjusted P Value
Row 2
Virus-Vehicle vs. Mock-Treated	137.3	93.28 to 181.3	Yes	****	<0.0001
Virus-Vehicle vs. Virus-Treated	123.8	79.76 to 167.7	Yes	****	<0.0001
Row 3
Virus-Vehicle vs. Mock-Treated	258.2	214.2 to 302.2	Yes	****	<0.0001
Virus-Vehicle vs. Virus-Treated	223	179.0 to 267.0	Yes	****	<0.0001
Row 4
Virus-Vehicle vs. Mock-Treated	245.5	201.5 to 289.4	Yes	****	<0.0001
Virus-Vehicle vs. Virus-Treated	245.4	201.4 to 289.4	Yes	****	<0.0001
Test details	Mean 1	Mean 2	Mean Diff.	SE of diff.	N1	N2	q	DF
Row 2
Virus-Vehicle vs. Mock-Treated	137.1	-0.13	137.3	18.34	3	3	7.485	18
Virus-Vehicle vs. Virus-Treated	137.1	13.39	123.8	18.34	3	3	6.748	18
Row 3
Virus-Vehicle vs. Mock-Treated	258	-0.2307	258.2	18.34	3	3	14.08	18
Virus-Vehicle vs. Virus-Treated	258	34.98	223	18.34	3	3	12.16	18
Row 4
Virus-Vehicle vs. Mock-Treated	246.4	0.9533	245.5	18.34	3	3	13.38	18
Virus-Vehicle vs. Virus-Treated	246.4	0.9903	245.4	18.34	3	3	13.38	18
figure 4d
Table Analyzed	TNF-alpha - for Stats
Two-way ANOVA	Ordinary
Alpha	0.05
Source of Variation	% of total variation	P value	P value summary	Significant?
Interaction	12.06	0.0997	ns	No
Row Factor	8.816	0.0581	ns	No
Column Factor	55.41	<0.0001	****	Yes
ANOVA table	SS	DF	MS	F (DFn, DFd)	P value
Interaction	254	4	63.5	F (4, 18) = 2.288	P=0.0997
Row Factor	185.7	2	92.87	F (2, 18) = 3.346	P=0.0581
Column Factor	1167	2	583.7	F (2, 18) = 21.03	P<0.0001
Residual	499.5	18	27.75
Data summary
Number of columns (Column Factor)	3
Number of rows (Row Factor)	3
Number of values	27
Within each row, compare columns (simple effects within rows)
Number of families	3
Number of comparisons per family	2
Alpha	0.05
Dunnett's multiple comparisons test	Mean Diff.	95.00% CI of diff.	Below threshold?	Summary	Adjusted P Value
Row 2
Virus-Vehicle vs. Mock-Treated	19.22	8.898 to 29.53	Yes	***	0.0006
Virus-Vehicle vs. Virus-Treated	17.19	6.871 to 27.51	Yes	**	0.0016
Row 3
Virus-Vehicle vs. Mock-Treated	19.89	9.574 to 30.21	Yes	***	0.0004
Virus-Vehicle vs. Virus-Treated	17.48	7.165 to 27.80	Yes	**	0.0014
Row 4
Virus-Vehicle vs. Mock-Treated	4.872	-5.445 to 15.19	No	ns	0.4351
Virus-Vehicle vs. Virus-Treated	4.648	-5.669 to 14.97	No	ns	0.4656
Test details	Mean 1	Mean 2	Mean Diff.	SE of diff.	N1	N2	q	DF
Row 2
Virus-Vehicle vs. Mock-Treated	18.93	-0.2857	19.22	4.301	3	3	4.467	18
Virus-Vehicle vs. Virus-Treated	18.93	1.741	17.19	4.301	3	3	3.996	18
Row 3
Virus-Vehicle vs. Mock-Treated	19.4	-0.4943	19.89	4.301	3	3	4.625	18
Virus-Vehicle vs. Virus-Treated	19.4	1.915	17.48	4.301	3	3	4.064	18
Row 4
Virus-Vehicle vs. Mock-Treated	4.479	-0.3937	4.872	4.301	3	3	1.133	18
Virus-Vehicle vs. Virus-Treated	4.479	-0.1697	4.648	4.301	3	3	1.081	18
figure 4f
Table Analyzed	clinical scoring_overall
Data sets analyzed	A-C
ANOVA summary
F	167.6
P value	<0.0001
P value summary	****
Significant diff. among means (P < 0.05)?	Yes
R squared	0.9572
Brown-Forsythe test
F (DFn, DFd)	1.714 (2, 15)
P value	0.2135
P value summary	ns
Are SDs significantly different (P < 0.05)?	No
Bartlett's test
Bartlett's statistic (corrected)
P value
P value summary
Are SDs significantly different (P < 0.05)?
ANOVA table	SS	DF	MS	F (DFn, DFd)	P value
Treatment (between columns)	15.73	2	7.865	F (2, 15) = 167.6	P<0.0001
Residual (within columns)	0.7037	15	0.04691
Total	16.43	17
Data summary
Number of treatments (columns)	3
Number of values (total)	18
Number of families	1
Number of comparisons per family	3
Alpha	0.05
Tukey's multiple comparisons test	Mean Diff.	95.00% CI of diff.	Below threshold?	Summary	Adjusted P Value
Mock-Treated vs. Vehicle-treated	-2.056	-2.352 to -1.759	Yes	****	<0.0001	A-B
Mock-Treated vs. 4'-FlU-infected	-0.7778	-1.176 to -0.3800	Yes	***	0.0004	A-C
Vehicle-treated vs. 4'-FlU-infected	1.278	0.9027 to 1.653	Yes	****	<0.0001	B-C
Test details	Mean 1	Mean 2	Mean Diff.	SE of diff.	n1	n2	q	DF
Mock-Treated vs. Vehicle-treated	0.05556	2.111	-2.056	0.1142	6	9	25.47	15
Mock-Treated vs. 4'-FlU-infected	0.05556	0.8333	-0.7778	0.1532	6	3	7.182	15
Vehicle-treated vs. 4'-FlU-infected	2.111	0.8333	1.278	0.1444	9	3	12.51	15

## Sheet: Figure 5
figure 5b
Rag 1 KO					Ifnar KO
	Vehicle	2mg/kg BW	10mg/kg BW			Vehicle	2mg/kg BW	10mg/kg BW
Number of rows	15	15	15		Number of rows	10	10	10
# of blank lines	5	10	10		# of blank lines	5	5	5
# rows with impossible data	0	0	0		# rows with impossible data	0	0	0
# censored subjects	0	5	5		# censored subjects	0	5	5
# deaths/events	10	0	0		# deaths/events	5	0	0
Median survival	4	Undefined	Undefined		Median survival	4.5	Undefined	Undefined
figure 5c
Rag1 KO										IFNar KO
Table Analyzed	Transform of Virus titer									Table Analyzed	Transform of Virus Titer
Data sets analyzed	A-C									Data sets analyzed	A-C
ANOVA summary										ANOVA summary
F	396.1									F	779.8
P value	<0.0001									P value	<0.0001
P value summary	****									P value summary	****
Significant diff. among means (P < 0.05)?	Yes									Significant diff. among means (P < 0.05)?	Yes
R squared	0.9851									R squared	0.9924
Brown-Forsythe test										Brown-Forsythe test
F (DFn, DFd)	0.8799 (2, 12)									F (DFn, DFd)	0.08988 (2, 12)
P value	0.44									P value	0.9146
P value summary	ns									P value summary	ns
Are SDs significantly different (P < 0.05)?	No									Are SDs significantly different (P < 0.05)?	No
Bartlett's test										Bartlett's test
Bartlett's statistic (corrected)	2.831									Bartlett's statistic (corrected)	0.02308
P value	0.2428									P value	0.9885
P value summary	ns									P value summary	ns
Are SDs significantly different (P < 0.05)?	No									Are SDs significantly different (P < 0.05)?	No
ANOVA table	SS	DF	MS	F (DFn, DFd)	P value					ANOVA table	SS	DF	MS	F (DFn, DFd)	P value
Treatment (between columns)	31.72	2	15.86	F (2, 12) = 396.1	P<0.0001					Treatment (between columns)	33.3	2	16.65	F (2, 12) = 779.8	P<0.0001
Residual (within columns)	0.4806	12	0.04005							Residual (within columns)	0.2562	12	0.02135
Total	32.2	14								Total	33.56	14
Data summary										Data summary
Number of treatments (columns)	3									Number of treatments (columns)	3
Number of values (total)	15									Number of values (total)	15
Number of families	1									Number of families	1
Number of comparisons per family	3									Number of comparisons per family	2
Alpha	0.05									Alpha	0.05
Tukey's multiple comparisons test	Mean Diff.	95.00% CI of diff.	Below threshold?	Summary	Adjusted P Value					Dunnett's multiple comparisons test	Mean Diff.	95.00% CI of diff.	Below threshold?	Summary	Adjusted P Value	A-?
Vehicle vs. 2mg/kg BW	2.617	2.279 to 2.955	Yes	****	<0.0001	A-B				Vehicle vs. 2mg/kg BW	2.518	2.287 to 2.749	Yes	****	<0.0001	B	2mg/kg BW
Vehicle vs. 10mg/kg BW	3.402	3.064 to 3.739	Yes	****	<0.0001	A-C				Vehicle vs. 10mg/kg BW	3.547	3.316 to 3.779	Yes	****	<0.0001	C	10mg/kg BW
2mg/kg BW vs. 10mg/kg BW	0.7847	0.4470 to 1.122	Yes	***	0.0001	B-C
										Test details	Mean 1	Mean 2	Mean Diff.	SE of diff.	n1	n2	q	DF
Test details	Mean 1	Mean 2	Mean Diff.	SE of diff.	n1	n2	q	DF		Vehicle vs. 2mg/kg BW	6.436	3.918	2.518	0.09242	5	5	27.24	12
Vehicle vs. 2mg/kg BW	6.219	3.602	2.617	0.1266	5	5	29.24	12		Vehicle vs. 10mg/kg BW	6.436	2.888	3.547	0.09242	5	5	38.38	12
Vehicle vs. 10mg/kg BW	6.219	2.817	3.402	0.1266	5	5	38.01	12
2mg/kg BW vs. 10mg/kg BW	3.602	2.817	0.7847	0.1266	5	5	8.768	12
figure 5d
	H5N1	H7N9	H1N1
log(inhibitor) vs. response -- Variable slope (four parameters)
Best-fit values
Bottom	= 0.000	= 0.000	= 0.000
Top	= 100.0	= 100.0	= 100.0
LogIC50	-0.3179	-0.2064	-0.2927
HillSlope	-1.132	-1.182	-1.842
IC50	0.4809	0.6217	0.5097
Span	= 100.0	= 100.0	= 100.0
95% CI (profile likelihood)
LogIC50	-0.4109 to -0.2259	-0.2873 to -0.1264	-0.3774 to -0.2090
HillSlope	-1.408 to -0.9312	-1.423 to -0.9959	-2.588 to -1.372
IC50	0.3882 to 0.5945	0.5161 to 0.7475	0.4193 to 0.6181
Goodness of Fit
Degrees of Freedom	30	30	62
R squared	0.9583	0.9679	0.9024
Sum of Squares	2214	1726	12896
Sy.x	8.592	7.585	14.42
Constraints
Bottom	Bottom = 0	Bottom = 0	Bottom = 0
Top	Top = 100	Top = 100	Top = 100
Number of points
# of X values	64	64	64
# Y values analyzed	32	32	64
figure 5g
	Vehicle	12hpi	24hpi
Number of rows	24	24	24
# of blank lines	4	19	19
# rows with impossible data	0	0	0
# censored subjects	1	5	5
# deaths/events	19	0	0
Median survival	9	Undefined	Undefined
figure 5h
Table Analyzed	Transform of Virus titer
Data sets analyzed	A-C
ANOVA summary
F	267.3
P value	<0.0001
P value summary	****
Significant diff. among means (P < 0.05)?	Yes
R squared	0.9709
Brown-Forsythe test
F (DFn, DFd)	3.013 (2, 16)
P value	0.0775
P value summary	ns
Are SDs significantly different (P < 0.05)?	No
Bartlett's test
Bartlett's statistic (corrected)
P value
P value summary
Are SDs significantly different (P < 0.05)?
ANOVA table	SS	DF	MS	F (DFn, DFd)	P value
Treatment (between columns)	39.01	2	19.5	F (2, 16) = 267.3	P<0.0001
Residual (within columns)	1.168	16	0.07298
Total	40.17	18
Data summary
Number of treatments (columns)	3
Number of values (total)	19
Number of families	1
Number of comparisons per family	3
Alpha	0.05
Tukey's multiple comparisons test	Mean Diff.	95.00% CI of diff.	Below threshold?	Summary	Adjusted P Value
Vehicle vs. 12hpi	2.907	2.518 to 3.295	Yes	****	<0.0001	A-B
Vehicle vs. 24hpi	2.831	2.443 to 3.220	Yes	****	<0.0001	A-C
12hpi vs. 24hpi	-0.07523	-0.5161 to 0.3656	No	ns	0.8993	B-C
Test details	Mean 1	Mean 2	Mean Diff.	SE of diff.	n1	n2	q	DF
Vehicle vs. 12hpi	4.685	1.778	2.907	0.1507	9	5	27.28	16
Vehicle vs. 24hpi	4.685	1.853	2.831	0.1507	9	5	26.58	16
12hpi vs. 24hpi	1.778	1.853	-0.07523	0.1709	5	5	0.6227	16

## Sheet: Figure 6
figure 6b
	prophylactic treatment group	24h p.I. treatment group	48h p.I. treatment group	vehicle treatment group
Number of rows	10	10	10	10
# of blank lines	5	5	5	5
# rows with impossible data	0	0	0	0
# censored subjects	5	5	5	0
# deaths/events	0	0	0	5
Median survival	Undefined	Undefined	Undefined	9
figure 6c
Table Analyzed	Transform of NAb titers - Challenge/rechallenge
Two-way ANOVA	Ordinary
Alpha	0.05
Source of Variation	% of total variation	P value	P value summary	Significant?
Interaction	10.66	<0.0001	****	Yes
Row Factor	60.43	<0.0001	****	Yes
Column Factor	19.51	<0.0001	****	Yes
ANOVA table	SS (Type III)	DF	MS	F (DFn, DFd)	P value
Interaction	46.42	6	7.736	F (6, 47) = 11.63	P<0.0001
Row Factor	263.1	3	87.71	F (3, 47) = 131.9	P<0.0001
Column Factor	84.93	2	42.47	F (2, 47) = 63.85	P<0.0001
Residual	31.26	47	0.6651
Data summary
Number of columns (Column Factor)	3
Number of rows (Row Factor)	4
Number of values	59
Within each row, compare columns (simple effects within rows)
Number of families	4
Number of comparisons per family	2
Alpha	0.05
Dunnett's multiple comparisons test	Predicted (LS) mean diff.	95.00% CI of diff.	Below threshold?	Summary	Adjusted P Value
Row 1
Prophylactic treatment group vs. 24h p.I. treated mice	0	-1.176 to 1.176	No	ns	>0.9999
Prophylactic treatment group vs. 48h p.I. treated mice	0	-1.176 to 1.176	No	ns	>0.9999
Row 2
Prophylactic treatment group vs. 24h p.I. treated mice	-3.815	-4.991 to -2.638	Yes	****	<0.0001
Prophylactic treatment group vs. 48h p.I. treated mice	-4.815	-5.991 to -3.638	Yes	****	<0.0001
Row 3
Prophylactic treatment group vs. 24h p.I. treated mice	-2.607	-3.784 to -1.431	Yes	****	<0.0001
Prophylactic treatment group vs. 48h p.I. treated mice	-4.407	-5.584 to -3.231	Yes	****	<0.0001
Row 4
Prophylactic treatment group vs. 24h p.I. treated mice	-0.2	-1.443 to 1.043	No	ns	0.9042
Prophylactic treatment group vs. 48h p.I. treated mice	-2.6	-3.843 to -1.357	Yes	****	<0.0001
Test details	Predicted (LS) mean 1	Predicted (LS) mean 2	Predicted (LS) mean diff.	SE of diff.	N1	N2	q	DF
Row 1
Prophylactic treatment group vs. 24h p.I. treated mice	5.285	5.285	0	0.5158	5	5	0	47
Prophylactic treatment group vs. 48h p.I. treated mice	5.285	5.285	0	0.5158	5	5	0	47
Row 2
Prophylactic treatment group vs. 24h p.I. treated mice	5.707	9.522	-3.815	0.5158	5	5	7.395	47
Prophylactic treatment group vs. 48h p.I. treated mice	5.707	10.52	-4.815	0.5158	5	5	9.334	47
Row 3
Prophylactic treatment group vs. 24h p.I. treated mice	5.315	7.922	-2.607	0.5158	5	5	5.055	47
Prophylactic treatment group vs. 48h p.I. treated mice	5.315	9.722	-4.407	0.5158	5	5	8.545	47
Row 4
Prophylactic treatment group vs. 24h p.I. treated mice	10.32	10.52	-0.2	0.5471	4	5	0.3656	47
Prophylactic treatment group vs. 48h p.I. treated mice	10.32	12.92	-2.6	0.5471	4	5	4.752	47
figure 6d
	prophylactic treatment group	24h p.I. treatment group	48h p.I. treatment group	vehicle rechallenge group
Number of rows	11	11	11	11
# of blank lines	6	6	6	6
# rows with impossible data	0	0	0	0
# censored subjects	4	5	5	0
# deaths/events	1	0	0	5
Median survival	Undefined	Undefined	Undefined	9

## Sheet: S1
supplement figure S1a
	F1	F2	F3	F4	F5	M2	M3	M4	M5	M6
log(inhibitor) vs. response -- Variable slope (four parameters)
Best-fit values
Bottom	= 0.000	= 0.000	= 0.000	= 0.000	= 0.000	= 0.000	= 0.000	= 0.000	= 0.000	= 0.000
Top	= 100.0	= 100.0	= 100.0	= 100.0	= 100.0	= 100.0	= 100.0	= 100.0	= 100.0	= 100.0
LogIC50	-2.07	-2.187	-1.936	-2.124	-2.104	-1.41	-1.73	-1.544	-1.49	-1.51
HillSlope	-0.9968	-0.8965	-0.6759	-0.7153	-0.7457	-0.9317	-0.6362	-0.978	-0.7543	-0.763
IC50	0.008517	0.0065	0.01158	0.007524	0.007877	0.03893	0.01862	0.02855	0.03239	0.03091
Span	= 100.0	= 100.0	= 100.0	= 100.0	= 100.0	= 100.0	= 100.0	= 100.0	= 100.0	= 100.0
95% CI (profile likelihood)
LogIC50	-2.096 to -2.044	-2.230 to -2.145	-2.024 to -1.851	-2.195 to -2.055	-2.163 to -2.046	-1.520 to -1.301	-1.857 to -1.607	-1.647 to -1.442	-1.589 to -1.393	-1.618 to -1.404
HillSlope	-1.054 to -0.9428	-0.9758 to -0.8239	-0.7646 to -0.5974	-0.7976 to -0.6412	-0.8190 to -0.6789	-1.175 to -0.7547	-0.7634 to -0.5308	-1.213 to -0.8030	-0.8864 to -0.6463	-0.8989 to -0.6512
IC50	0.008017 to 0.009046	0.005882 to 0.007167	0.009460 to 0.01408	0.006383 to 0.008815	0.006875 to 0.008992	0.03022 to 0.04999	0.01389 to 0.02473	0.02256 to 0.03611	0.02578 to 0.04049	0.02410 to 0.03948
Goodness of Fit
Degrees of Freedom	46	46	46	46	46	46	46	46	46	46
R squared	0.9913	0.9765	0.9377	0.952	0.9655	0.9055	0.8788	0.9165	0.9268	0.9188
Sum of Squares	362.6	812.3	2359	1605	1201	5996	5007	5470	3763	4541
Sy.x	2.808	4.202	7.161	5.908	5.109	11.42	10.43	10.9	9.045	9.936
Constraints
Bottom	Bottom = 0	Bottom = 0	Bottom = 0	Bottom = 0	Bottom = 0	Bottom = 0	Bottom = 0	Bottom = 0	Bottom = 0	Bottom = 0
Top	Top = 100	Top = 100	Top = 100	Top = 100	Top = 100	Top = 100	Top = 100	Top = 100	Top = 100	Top = 100
Number of points
# of X values	48	48	48	48	48	48	48	48	48	48
# Y values analyzed	48	48	48	48	48	48	48	48	48	48
log(agonist) vs. response -- Find ECanything
Best-fit values
logECF	-1.078	-1.03	-0.1253	-0.5449	-0.6172	-0.4424	-0.1901	-0.6039	-0.005482	0.01044
HillSlope	-0.9738	-0.8458	-0.5715	-0.6356	-0.6723	-0.9658	-0.6254	-1.001	-0.6818	-0.6777
F	= 10.00	= 10.00	= 10.00	= 10.00	= 10.00	= 10.00	= 10.00	= 10.00	= 10.00	= 10.00
Bottom	-0.9602	-2.31	-8.352	-4.946	-4.361	1.626	-0.7953	1.015	-5.484	-7.08
Top	= 100.0	= 100.0	= 100.0	= 100.0	= 100.0	= 100.0	= 100.0	= 100.0	= 100.0	= 100.0
ECF	0.08357	0.09335	0.7493	0.2852	0.2414	0.3611	0.6456	0.2489	0.9875	1.024
Span	101	102.3	108.4	104.9	104.4	98.37	100.8	98.98	105.5	107.1
95% CI (profile likelihood)
logECF	-1.153 to -0.9981	-1.153 to -0.8931	-0.4466 to 0.3007	-0.7836 to -0.2507	-0.8086 to -0.3920	-0.7483 to -0.02972	-0.6444 to 0.5184	-0.8892 to -0.2388	-0.3606 to 0.4922	-0.3628 to 0.5354
HillSlope	-1.039 to -0.9122	-0.9324 to -0.7657	-0.6702 to -0.4804	-0.7300 to -0.5486	-0.7546 to -0.5957	-1.288 to -0.7331	-0.8078 to -0.4685	-1.306 to -0.7766	-0.8419 to -0.5458	-0.8371 to -0.5407
Bottom	-2.376 to 0.4163	-4.507 to -0.2302	-15.41 to -2.868	-9.392 to -1.150	-7.859 to -1.249	-6.791 to 8.518	-12.48 to 7.105	-6.323 to 7.260	-15.45 to 1.826	-18.07 to 0.9193
ECF	0.07030 to 0.1004	0.07038 to 0.1279	0.3576 to 1.999	0.1646 to 0.5615	0.1554 to 0.4055	0.1785 to 0.9339	0.2268 to 3.299	0.1291 to 0.5770	0.4359 to 3.106	0.4337 to 3.431
Goodness of Fit
Degrees of Freedom	45	45	45	45	45	45	45	45	45	45
R squared	0.9917	0.9788	0.9494	0.9586	0.9709	0.9059	0.8789	0.9167	0.9301	0.924
Sum of Squares	347.5	730.6	1915	1385	1014	5971	5003	5459	3592	4249
Sy.x	2.779	4.029	6.523	5.548	4.747	11.52	10.54	11.01	8.934	9.717
Constraints
F	F = 10	F = 10	F = 10	F = 10	F = 10	F = 10	F = 10	F = 10	F = 10	F = 10
Top	Top = 100	Top = 100	Top = 100	Top = 100	Top = 100	Top = 100	Top = 100	Top = 100	Top = 100	Top = 100
Number of points
# of X values	48	48	48	48	48	48	48	48	48	48
# Y values analyzed	48	48	48	48	48	48	48	48	48	48
supplement figure S1b
	CA/09
log(inhibitor) vs. response -- Variable slope (four parameters)
Best-fit values
Bottom	1.73
Top	6.185
LogIC50	-1.529
HillSlope	-2.395
IC50	0.02959
Span	4.455
95% CI (profile likelihood)
Bottom	1.003 to 2.245
Top	5.748 to 6.722
LogIC50	??? to -1.342
HillSlope	??? to -1.031
IC50	??? to 0.04555
Goodness of Fit
Degrees of Freedom	11
R squared	0.9607
Sum of Squares	2.379
Sy.x	0.4651
Number of points
# of X values	54
# Y values analyzed	15
	CA/09
log(agonist) vs. response -- Find ECanything
Best-fit values
logECF	-1.131
HillSlope	-2.395
F	= 10.00
Bottom	1.73
Top	6.185
ECF	0.07404
Span	4.455
95% CI (profile likelihood)
logECF	??? to -0.5446
HillSlope	??? to -1.031
Bottom	1.003 to 2.245
Top	5.748 to 6.722
ECF	??? to 0.2853
Goodness of Fit
Degrees of Freedom	11
R squared	0.9607
Sum of Squares	2.379
Sy.x	0.4651
Constraints
F	F = 10
Number of points
# of X values	54
# Y values analyzed	15

## Sheet: S6
supplement figure S6
IFN-g
Table Analyzed	IFN-gamma - for Stat
Two-way ANOVA	Ordinary
Alpha	0.05
Source of Variation	% of total variation	P value	P value summary	Significant?
Interaction	15.97	0.0094	**	Yes
Row Factor	9.182	0.0151	*	Yes
Column Factor	59.37	<0.0001	****	Yes
ANOVA table	SS	DF	MS	F (DFn, DFd)	P value
Interaction	23.97	4	5.993	F (4, 18) = 4.642	P=0.0094
Row Factor	13.78	2	6.891	F (2, 18) = 5.338	P=0.0151
Column Factor	89.11	2	44.56	F (2, 18) = 34.52	P<0.0001
Residual	23.24	18	1.291
Data summary
Number of columns (Column Factor)	3
Number of rows (Row Factor)	3
Number of values	27
Within each row, compare columns (simple effects within rows)
Number of families	3
Number of comparisons per family	2
Alpha	0.05
Dunnett's multiple comparisons test	Mean Diff.	95.00% CI of diff.	Below threshold?	Summary	Adjusted P Value
Row 2
Virus-Vehicle vs. Mock-Treated	3.557	1.331 to 5.782	Yes	**	0.0023
Virus-Vehicle vs. Virus-Treated	3.22	0.9952 to 5.446	Yes	**	0.0052
Row 3
Virus-Vehicle vs. Mock-Treated	6.797	4.572 to 9.023	Yes	****	<0.0001
Virus-Vehicle vs. Virus-Treated	6.125	3.899 to 8.350	Yes	****	<0.0001
Row 4
Virus-Vehicle vs. Mock-Treated	1.588	-0.6368 to 3.814	No	ns	0.1796
Virus-Vehicle vs. Virus-Treated	1.794	-0.4312 to 4.019	No	ns	0.1215
Test details	Mean 1	Mean 2	Mean Diff.	SE of diff.	N1	N2	q	DF
Row 2
Virus-Vehicle vs. Mock-Treated	3.02	-0.5363	3.557	0.9277	3	3	3.834	18
Virus-Vehicle vs. Virus-Treated	3.02	-0.2	3.22	0.9277	3	3	3.471	18
Row 3
Virus-Vehicle vs. Mock-Treated	6.128	-0.6697	6.797	0.9277	3	3	7.327	18
Virus-Vehicle vs. Virus-Treated	6.128	0.003	6.125	0.9277	3	3	6.602	18
Row 4
Virus-Vehicle vs. Mock-Treated	1.212	-0.3767	1.588	0.9277	3	3	1.712	18
Virus-Vehicle vs. Virus-Treated	1.212	-0.5823	1.794	0.9277	3	3	1.934	18
IL-1b
Table Analyzed	IL-1b - for stats
Two-way ANOVA	Ordinary
Alpha	0.05
Source of Variation	% of total variation	P value	P value summary	Significant?
Interaction	12.93	0.1369	ns	No
Row Factor	21.12	0.0073	**	Yes
Column Factor	36.94	0.0006	***	Yes
ANOVA table	SS	DF	MS	F (DFn, DFd)	P value
Interaction	117.3	4	29.32	F (4, 18) = 2.005	P=0.1369
Row Factor	191.5	2	95.77	F (2, 18) = 6.550	P=0.0073
Column Factor	335	2	167.5	F (2, 18) = 11.46	P=0.0006
Residual	263.2	18	14.62
Data summary
Number of columns (Column Factor)	3
Number of rows (Row Factor)	3
Number of values	27
Within each row, compare columns (simple effects within rows)
Number of families	3
Number of comparisons per family	2
Alpha	0.05
Dunnett's multiple comparisons test	Mean Diff.	95.00% CI of diff.	Below threshold?	Summary	Adjusted P Value
Row 2
Virus-Vehicle vs. Mock-Treated	15.22	7.726 to 22.70	Yes	***	0.0002
Virus-Vehicle vs. Virus-Treated	6.659	-0.8307 to 14.15	No	ns	0.084
Row 3
Virus-Vehicle vs. Mock-Treated	6.778	-0.7110 to 14.27	No	ns	0.0781
Virus-Vehicle vs. Virus-Treated	1.809	-5.681 to 9.298	No	ns	0.7889
Row 4
Virus-Vehicle vs. Mock-Treated	3.88	-3.609 to 11.37	No	ns	0.3743
Virus-Vehicle vs. Virus-Treated	3.778	-3.711 to 11.27	No	ns	0.3917
Test details	Mean 1	Mean 2	Mean Diff.	SE of diff.	N1	N2	q	DF
Row 2
Virus-Vehicle vs. Mock-Treated	14.93	-0.2813	15.22	3.122	3	3	4.873	18
Virus-Vehicle vs. Virus-Treated	14.93	8.275	6.659	3.122	3	3	2.133	18
Row 3
Virus-Vehicle vs. Mock-Treated	6.413	-0.365	6.778	3.122	3	3	2.171	18
Virus-Vehicle vs. Virus-Treated	6.413	4.605	1.809	3.122	3	3	0.5793	18
Row 4
Virus-Vehicle vs. Mock-Treated	3.749	-0.1313	3.88	3.122	3	3	1.243	18
Virus-Vehicle vs. Virus-Treated	3.749	-0.02967	3.778	3.122	3	3	1.21	18
IL-10
Table Analyzed	IL-10 - for stats
Two-way ANOVA	Ordinary
Alpha	0.05
Source of Variation	% of total variation	P value	P value summary	Significant?
Interaction	4.61	0.2723	ns	No
Row Factor	0.4145	0.7795	ns	No
Column Factor	80.21	<0.0001	****	Yes
ANOVA table	SS	DF	MS	F (DFn, DFd)	P value
Interaction	0.1054	4	0.02635	F (4, 18) = 1.405	P=0.2723
Row Factor	0.009476	2	0.004738	F (2, 18) = 0.2526	P=0.7795
Column Factor	1.834	2	0.9169	F (2, 18) = 48.90	P<0.0001
Residual	0.3376	18	0.01875
Data summary
Number of columns (Column Factor)	3
Number of rows (Row Factor)	3
Number of values	27
Within each row, compare columns (simple effects within rows)
Number of families	3
Number of comparisons per family	2
Alpha	0.05
Dunnett's multiple comparisons test	Mean Diff.	95.00% CI of diff.	Below threshold?	Summary	Adjusted P Value
Row 2
Virus-Vehicle vs. Mock-Treated	0.493	0.2248 to 0.7612	Yes	***	0.0007
Virus-Vehicle vs. Virus-Treated	0.3733	0.1051 to 0.6415	Yes	**	0.0069
Row 3
Virus-Vehicle vs. Mock-Treated	0.7237	0.4555 to 0.9919	Yes	****	<0.0001
Virus-Vehicle vs. Virus-Treated	0.5067	0.2385 to 0.7749	Yes	***	0.0005
Row 4
Virus-Vehicle vs. Mock-Treated	0.5577	0.2895 to 0.8259	Yes	***	0.0002
Virus-Vehicle vs. Virus-Treated	0.6313	0.3631 to 0.8995	Yes	****	<0.0001
Test details	Mean 1	Mean 2	Mean Diff.	SE of diff.	N1	N2	q	DF
Row 2
Virus-Vehicle vs. Mock-Treated	0.1613	-0.3317	0.493	0.1118	3	3	4.409	18
Virus-Vehicle vs. Virus-Treated	0.1613	-0.212	0.3733	0.1118	3	3	3.339	18
Row 3
Virus-Vehicle vs. Mock-Treated	0.295	-0.4287	0.7237	0.1118	3	3	6.472	18
Virus-Vehicle vs. Virus-Treated	0.295	-0.2117	0.5067	0.1118	3	3	4.531	18
Row 4
Virus-Vehicle vs. Mock-Treated	0.3133	-0.2443	0.5577	0.1118	3	3	4.988	18
Virus-Vehicle vs. Virus-Treated	0.3133	-0.318	0.6313	0.1118	3	3	5.646	18
IL-17a
Table Analyzed	IL-17a - for stats
Two-way ANOVA	Ordinary
Alpha	0.05
Source of Variation	% of total variation	P value	P value summary	Significant?
Interaction	8.575	0.1564	ns	No
Row Factor	5.759	0.1071	ns	No
Column Factor	65.23	<0.0001	****	Yes
ANOVA table	SS	DF	MS	F (DFn, DFd)	P value
Interaction	0.3866	4	0.09664	F (4, 18) = 1.888	P=0.1564
Row Factor	0.2596	2	0.1298	F (2, 18) = 2.536	P=0.1071
Column Factor	2.94	2	1.47	F (2, 18) = 28.72	P<0.0001
Residual	0.9214	18	0.05119
Data summary
Number of columns (Column Factor)	3
Number of rows (Row Factor)	3
Number of values	27
Within each row, compare columns (simple effects within rows)
Number of families	3
Number of comparisons per family	2
Alpha	0.05
Dunnett's multiple comparisons test	Mean Diff.	95.00% CI of diff.	Below threshold?	Summary	Adjusted P Value
Row 2
Virus-Vehicle vs. Mock-Treated	0.771	0.3279 to 1.214	Yes	**	0.0011
Virus-Vehicle vs. Virus-Treated	0.3527	-0.09046 to 0.7958	No	ns	0.1271
Row 3
Virus-Vehicle vs. Mock-Treated	1.111	0.6682 to 1.554	Yes	****	<0.0001
Virus-Vehicle vs. Virus-Treated	0.6017	0.1585 to 1.045	Yes	**	0.0082
Row 4
Virus-Vehicle vs. Mock-Treated	0.516	0.07288 to 0.9591	Yes	*	0.0223
Virus-Vehicle vs. Virus-Treated	0.5553	0.1122 to 0.9985	Yes	*	0.0142
Test details	Mean 1	Mean 2	Mean Diff.	SE of diff.	N1	N2	q	DF
Row 2
Virus-Vehicle vs. Mock-Treated	0.5947	-0.1763	0.771	0.1847	3	3	4.174	18
Virus-Vehicle vs. Virus-Treated	0.5947	0.242	0.3527	0.1847	3	3	1.909	18
Row 3
Virus-Vehicle vs. Mock-Treated	0.85	-0.2613	1.111	0.1847	3	3	6.016	18
Virus-Vehicle vs. Virus-Treated	0.85	0.2483	0.6017	0.1847	3	3	3.257	18
Row 4
Virus-Vehicle vs. Mock-Treated	0.405	-0.111	0.516	0.1847	3	3	2.793	18
Virus-Vehicle vs. Virus-Treated	0.405	-0.1503	0.5553	0.1847	3	3	3.006	18

## Sheet: S9
supplement figure S9
Table Analyzed	Alveoli score
Data sets analyzed	A-C
ANOVA summary
F	69.64
P value	<0.0001
P value summary	****
Significant diff. among means (P < 0.05)?	Yes
R squared	0.9028
Brown-Forsythe test
F (DFn, DFd)	1.071 (2, 15)
P value	0.3673
P value summary	ns
Are SDs significantly different (P < 0.05)?	No
Bartlett's test
Bartlett's statistic (corrected)
P value
P value summary
Are SDs significantly different (P < 0.05)?
ANOVA table	SS	DF	MS	F (DFn, DFd)	P value
Treatment (between columns)	14.44	2	7.222	F (2, 15) = 69.64	P<0.0001
Residual (within columns)	1.556	15	0.1037
Total	16	17
Data summary
Number of treatments (columns)	3
Number of values (total)	18
Number of families	1
Number of comparisons per family	3
Alpha	0.05
Tukey's multiple comparisons test	Mean Diff.	95.00% CI of diff.	Below threshold?	Summary	Adjusted P Value
Mock-Treated vs. Vehicle-treated	-1.889	-2.330 to -1.448	Yes	****	<0.0001	A-B
Mock-Treated vs. 4'-FlU-infected	-0.3333	-0.9248 to 0.2581	No	ns	0.3353	A-C
Vehicle-treated vs. 4'-FlU-infected	1.556	0.9979 to 2.113	Yes	****	<0.0001	B-C
Test details	Mean 1	Mean 2	Mean Diff.	SE of diff.	n1	n2	q	DF
Mock-Treated vs. Vehicle-treated	0	1.889	-1.889	0.1697	6	9	15.74	15
Mock-Treated vs. 4'-FlU-infected	0	0.3333	-0.3333	0.2277	6	3	2.07	15
Vehicle-treated vs. 4'-FlU-infected	1.889	0.3333	1.556	0.2147	9	3	10.25	15
Table Analyzed	Bronch score
Data sets analyzed	A-C
ANOVA summary
F	40.63
P value	<0.0001
P value summary	****
Significant diff. among means (P < 0.05)?	Yes
R squared	0.8442
Brown-Forsythe test
F (DFn, DFd)	3.125 (2, 15)
P value	0.0734
P value summary	ns
Are SDs significantly different (P < 0.05)?	No
Bartlett's test
Bartlett's statistic (corrected)
P value
P value summary
Are SDs significantly different (P < 0.05)?
ANOVA table	SS	DF	MS	F (DFn, DFd)	P value
Treatment (between columns)	14.44	2	7.222	F (2, 15) = 40.63	P<0.0001
Residual (within columns)	2.667	15	0.1778
Total	17.11	17
Data summary
Number of treatments (columns)	3
Number of values (total)	18
Number of families	1
Number of comparisons per family	3
Alpha	0.05
Tukey's multiple comparisons test	Mean Diff.	95.00% CI of diff.	Below threshold?	Summary	Adjusted P Value
Mock-Treated vs. Vehicle-treated	-2	-2.577 to -1.423	Yes	****	<0.0001	A-B
Mock-Treated vs. 4'-FlU-infected	-1.333	-2.108 to -0.5589	Yes	**	0.0012	A-C
Vehicle-treated vs. 4'-FlU-infected	0.6667	-0.06346 to 1.397	No	ns	0.0761	B-C
Test details	Mean 1	Mean 2	Mean Diff.	SE of diff.	n1	n2	q	DF
Mock-Treated vs. Vehicle-treated	0	2	-2	0.2222	6	9	12.73	15
Mock-Treated vs. 4'-FlU-infected	0	1.333	-1.333	0.2981	6	3	6.325	15
Vehicle-treated vs. 4'-FlU-infected	2	1.333	0.6667	0.2811	9	3	3.354	15
Table Analyzed	PVC score
Data sets analyzed	A-C
ANOVA summary
F	35.74
P value	<0.0001
P value summary	****
Significant diff. among means (P < 0.05)?	Yes
R squared	0.8266
Brown-Forsythe test
F (DFn, DFd)	1.992 (2, 15)
P value	0.1709
P value summary	ns
Are SDs significantly different (P < 0.05)?	No
Bartlett's test
Bartlett's statistic (corrected)
P value
P value summary
Are SDs significantly different (P < 0.05)?
ANOVA table	SS	DF	MS	F (DFn, DFd)	P value
Treatment (between columns)	16.94	2	8.472	F (2, 15) = 35.74	P<0.0001
Residual (within columns)	3.556	15	0.237
Total	20.5	17
Data summary
Number of treatments (columns)	3
Number of values (total)	18
Number of families	1
Number of comparisons per family	3
Alpha	0.05
Tukey's multiple comparisons test	Mean Diff.	95.00% CI of diff.	Below threshold?	Summary	Adjusted P Value
Mock-Treated vs. Vehicle-treated	-2.111	-2.778 to -1.445	Yes	****	<0.0001	A-B
Mock-Treated vs. 4'-FlU-infected	-0.6667	-1.561 to 0.2276	No	ns	0.1628	A-C
Vehicle-treated vs. 4'-FlU-infected	1.444	0.6014 to 2.288	Yes	**	0.0013	B-C
Test details	Mean 1	Mean 2	Mean Diff.	SE of diff.	n1	n2	q	DF
Mock-Treated vs. Vehicle-treated	0	2.111	-2.111	0.2566	6	9	11.64	15
Mock-Treated vs. 4'-FlU-infected	0	0.6667	-0.6667	0.3443	6	3	2.739	15
Vehicle-treated vs. 4'-FlU-infected	2.111	0.6667	1.444	0.3246	9	3	6.294	15
Table Analyzed	Vasc score
Data sets analyzed	A-C
ANOVA summary
F	17
P value	0.0001
P value summary	***
Significant diff. among means (P < 0.05)?	Yes
R squared	0.6939
Brown-Forsythe test
F (DFn, DFd)	1.705 (2, 15)
P value	0.2152
P value summary	ns
Are SDs significantly different (P < 0.05)?	No
Bartlett's test
Bartlett's statistic (corrected)
P value
P value summary
Are SDs significantly different (P < 0.05)?
ANOVA table	SS	DF	MS	F (DFn, DFd)	P value
Treatment (between columns)	15.11	2	7.556	F (2, 15) = 17.00	P=0.0001
Residual (within columns)	6.667	15	0.4444
Total	21.78	17
Data summary
Number of treatments (columns)	3
Number of values (total)	18
Number of families	1
Number of comparisons per family	3
Alpha	0.05
Tukey's multiple comparisons test	Mean Diff.	95.00% CI of diff.	Below threshold?	Summary	Adjusted P Value
Mock-Treated vs. Vehicle-treated	-2	-2.913 to -1.087	Yes	***	0.0001	A-B
Mock-Treated vs. 4'-FlU-infected	-0.6667	-1.891 to 0.5578	No	ns	0.3588	A-C
Vehicle-treated vs. 4'-FlU-infected	1.333	0.1789 to 2.488	Yes	*	0.023	B-C
Test details	Mean 1	Mean 2	Mean Diff.	SE of diff.	n1	n2	q	DF
Mock-Treated vs. Vehicle-treated	0	2	-2	0.3514	6	9	8.05	15
Mock-Treated vs. 4'-FlU-infected	0	0.6667	-0.6667	0.4714	6	3	2	15
Vehicle-treated vs. 4'-FlU-infected	2	0.6667	1.333	0.4444	9	3	4.243	15
Table Analyzed	IP score
Data sets analyzed	A-C
ANOVA summary
F	41.43
P value	<0.0001
P value summary	****
Significant diff. among means (P < 0.05)?	Yes
R squared	0.8467
Brown-Forsythe test
F (DFn, DFd)	1.518 (2, 15)
P value	0.251
P value summary	ns
Are SDs significantly different (P < 0.05)?	No
Bartlett's test
Bartlett's statistic (corrected)
P value
P value summary
Are SDs significantly different (P < 0.05)?
ANOVA table	SS	DF	MS	F (DFn, DFd)	P value
Treatment (between columns)	25.78	2	12.89	F (2, 15) = 41.43	P<0.0001
Residual (within columns)	4.667	15	0.3111
Total	30.44	17
Data summary
Number of treatments (columns)	3
Number of values (total)	18
Number of families	1
Number of comparisons per family	3
Alpha	0.05
Tukey's multiple comparisons test	Mean Diff.	95.00% CI of diff.	Below threshold?	Summary	Adjusted P Value
Mock-Treated vs. Vehicle-treated	-2.667	-3.430 to -1.903	Yes	****	<0.0001	A-B
Mock-Treated vs. 4'-FlU-infected	-1.333	-2.358 to -0.3089	Yes	*	0.0108	A-C
Vehicle-treated vs. 4'-FlU-infected	1.333	0.3675 to 2.299	Yes	**	0.0072	B-C
Test details	Mean 1	Mean 2	Mean Diff.	SE of diff.	n1	n2	q	DF
Mock-Treated vs. Vehicle-treated	0	2.667	-2.667	0.294	6	9	12.83	15
Mock-Treated vs. 4'-FlU-infected	0	1.333	-1.333	0.3944	6	3	4.781	15
Vehicle-treated vs. 4'-FlU-infected	2.667	1.333	1.333	0.3718	9	3	5.071	15
Table Analyzed	Pleuritis score
Data sets analyzed	A-C
ANOVA summary
F	13.89
P value	0.0004
P value summary	***
Significant diff. among means (P < 0.05)?	Yes
R squared	0.6494
Brown-Forsythe test
F (DFn, DFd)	0.6000 (2, 15)
P value	0.5615
P value summary	ns
Are SDs significantly different (P < 0.05)?	No
Bartlett's test
Bartlett's statistic (corrected)
P value
P value summary
Are SDs significantly different (P < 0.05)?
ANOVA table	SS	DF	MS	F (DFn, DFd)	P value
Treatment (between columns)	11.11	2	5.556	F (2, 15) = 13.89	P=0.0004
Residual (within columns)	6	15	0.4
Total	17.11	17
Data summary
Number of treatments (columns)	3
Number of values (total)	18
Number of families	1
Number of comparisons per family	3
Alpha	0.05
Tukey's multiple comparisons test	Mean Diff.	95.00% CI of diff.	Below threshold?	Summary	Adjusted P Value
Mock-Treated vs. Vehicle-treated	-1.667	-2.532 to -0.8008	Yes	***	0.0004	A-B
Mock-Treated vs. 4'-FlU-infected	-0.3333	-1.495 to 0.8283	No	ns	0.7409	A-C
Vehicle-treated vs. 4'-FlU-infected	1.333	0.2381 to 2.429	Yes	*	0.0167	B-C
Test details	Mean 1	Mean 2	Mean Diff.	SE of diff.	n1	n2	q	DF
Mock-Treated vs. Vehicle-treated	0.3333	2	-1.667	0.3333	6	9	7.071	15
Mock-Treated vs. 4'-FlU-infected	0.3333	0.6667	-0.3333	0.4472	6	3	1.054	15
Vehicle-treated vs. 4'-FlU-infected	2	0.6667	1.333	0.4216	9	3	4.472	15

## Sheet: S14
supplement figure S14d
Table Analyzed	Transform of Virus titer - treatment
Data sets analyzed	A-C
ANOVA summary
F	315.7
P value	<0.0001
P value summary	****
Significant diff. among means (P < 0.05)?	Yes
R squared	0.9813
Brown-Forsythe test
F (DFn, DFd)	2.377 (2, 12)
P value	0.135
P value summary	ns
Are SDs significantly different (P < 0.05)?	No
Bartlett's test
Bartlett's statistic (corrected)
P value
P value summary
Are SDs significantly different (P < 0.05)?
ANOVA table	SS	DF	MS	F (DFn, DFd)	P value
Treatment (between columns)	29.1	2	14.55	F (2, 12) = 315.7	P<0.0001
Residual (within columns)	0.553	12	0.04608
Total	29.65	14
Data summary
Number of treatments (columns)	3
Number of values (total)	15
Number of families	1
Number of comparisons per family	3
Alpha	0.05
Tukey's multiple comparisons test	Mean Diff.	95.00% CI of diff.	Below threshold?	Summary	Adjusted P Value
Column A vs. Column B	3.081	2.719 to 3.443	Yes	****	<0.0001	A-B
Column A vs. Column C	2.809	2.447 to 3.171	Yes	****	<0.0001	A-C
Column B vs. Column C	-0.272	-0.6342 to 0.09022	No	ns	0.1538	B-C
Test details	Mean 1	Mean 2	Mean Diff.	SE of diff.	n1	n2	q	DF
Column A vs. Column B	5.081	2	3.081	0.1358	5	5	32.09	12
Column A vs. Column C	5.081	2.272	2.809	0.1358	5	5	29.26	12
Column B vs. Column C	2	2.272	-0.272	0.1358	5	5	2.833	12
